# Supplementary material for: Genetic analysis for the grain number heterosis of a super-hybrid rice WFYT025 combination using RNA-Seq
Source: Rice (N Y). 2018 Jun 15;11:37. doi: 10.1186/s12284-018-0229-y (PMC6003258; doi:10.1186/s12284-018-0229-y)
Supplement: Supplementary file 2 — Table S1. Primer sequences for qRT-PCR expression analysis. (XLS 17 kb) [file 12284_2018_229_MOESM2_ESM.xls]

## Sheet: sheet1
	Gene ID	Forward primer	Reverse primer		Log2(FC) BS/YS		log2(FC) CS/YS
					mRNA-seq	qRT-PCR	mRNA-seq	qRT-PCR
	OS09G0555500	GCAATCTGGGCGATATACGTGTG	TGTACCTCGACTTCGTTAGGTC		1.47526	1.37322	-0.266169	-0.228456
	OS04G0578400	TGCCGATGACCGAGATGTTT	CATGCCGAACAGCGTAATCC		2.25002	2.05009	0.575776	0.134866
	OS03G0592500	TATGGACCTGACCGTCCCAA	CTTCACCCCGTTCTTGGACA		2.02431	1.99805	1.87068	1.29585
	OS03G0856700	CGGCTTCTTCCTGGTGGTTA	GTCGTTGCGCTGGAAGAATC		1.44057	1.97631	1.92436	1.56169
	OS04G0611800	TACAAGAGGATTCGGCGTGG	CATCCCCATGGCAAGGCTAA		-1.4954	-1.38033	-1.06101	-1.75779
	OS01G0580500	GGAGGTGAAGAGCTTCGTGT	AGTAGGTGGCCTCCCAGTC		1.05027	1.34382	2.09837	0.639985
	OS01G0656200	CAGCAGGTGGCAGGGTTATC	GATACCACATCCCACAGCCC		1.30283	1.78717	-0.772875	-0.828045
	OS01G0841600	CCTTCACTGGCGAGATCAGT	GGTCTCACCAATGCAAGCAA		0.214017	0.58779	1.74447	1.65019
	OS02G0171100	TCGAGTGGCGAGAAGACAAA	CCCCAAGGAATATCTGCTGGA		0.743983	0.221143	1.26582	1.9395
	OS11G0171300	TCCTTGCCATGGATGAGTCG	GAGACCTTGGCACCATGACT		-0.160357	-0.593411	-1.67858	-1.76908
	OS06G0133800	GACGAGGTCATGCGGTACAA	GATGGCCTGGAGTCTTGCTT		0.729446	1.13272	1.18275	1.57718
	OS08G0434300	AATTGCTGCCGAGGTTCTGA	CATGACCACCGACAACTGGA		0.694177	0.575548	1.93258	1.55423
	OS01G0300200	CCGATCCAACGGATGCTTGA	AGCACTCCGAAAGGATGCAA		0.148101	0.887863	1.22195	1.22102
	OS05G0574400	TCTGCACTGCCATCTCCAAG	CCTTCTTGAACACCTCCGCT		0.483348	0.138106	1.19442	1.40862
	OS08G0120000	CCTCACCAAGATCTCGTCGG	CTCCACGCTCTTGTACTGGT		0.409077	0.433975	1.14031	1.2436
