# Supplementary material for: Genetic analysis for the grain number heterosis of a super-hybrid rice WFYT025 combination using RNA-Seq
Source: Rice (N Y). 2018 Jun 15;11:37. doi: 10.1186/s12284-018-0229-y (PMC6003258; doi:10.1186/s12284-018-0229-y)
Supplement: Supplementary file 4 — Table S3. Classification of DGHP based on the dominance ratio HP. (XLS 526 kb) [file 12284_2018_229_MOESM4_ESM.xls]

## Sheet: Hp≤-1.2
Gene_id	Hp value
OS02G0756600	-3023
OS07G0119400	-1619.9
OS01G0106400	-839
OS02G0802500	-589.833
OS03G0338200	-394.556
OS03G0135700	-246.509
OS02G0532900	-225.667
OS05G0436100	-220.735
OS07G0181500	-208.765
OS08G0140500	-204.043
OS10G0374700	-193
OS01G0292200	-172.357
OS09G0427125	-153.526
OS06G0636700	-136.792
OS02G0753400	-136.533
OS03G0726500	-134.56
OS01G0866133	-130.806
OS10G0376900	-127.333
OS09G0491820	-125
OS07G0469100	-117.267
OS04G0443900	-112.405
OS03G0128000	-109.026
OS05G0141800	-107.333
OS04G0507100	-105.4
OS01G0736100	-104.636
OS01G0831000	-96.5873
OS01G0156300	-86
XLOC_027118	-83
OS09G0482840	-82.5
OS05G0176300	-81.4138
OS02G0681900	-73.5143
OS03G0738200	-72.0488
OS01G0694050	-70
OS07G0679200	-67.2857
OS03G0255500	-65.5946
OS07G0671301	-64.1429
OS11G0161133	-63.2222
OS04G0444800	-63.0351
OS03G0162800	-55.6752
OS02G0550400	-55.463
OS01G0257100	-55.4579
OS11G0523110	-54.68
OS02G0762600	-54.0652
OS06G0706400	-53.4615
OS01G0371200	-52.7922
OS04G0407900	-52.4419
OS10G0149100	-52.1894
OS08G0109400	-51.8
OS05G0376800	-51.2092
OS02G0106100	-50.3151
OS09G0346500	-49.1818
OS12G0128600	-47.5769
OS05G0586600	-47
OS04G0395700	-46.6049
OS10G0195000	-44
OS04G0465600	-43.9443
OS11G0294400	-43.8867
OS04G0412000	-43.7632
OS04G0526800	-43.3881
OS06G0264700	-43
OS06G0593800	-42.7838
OS06G0198500	-41.8414
OS01G0720400	-40.664
OS01G0167750	-40.2973
OS04G0352400	-39.9109
OS02G0606200	-39.6442
OS08G0475500	-38.9277
OS11G0416900	-38.6364
OS07G0669500	-38.4483
OS06G0704500	-37.6126
OS02G0667300	-37.5185
OS01G0822800	-37.2712
XLOC_020609	-36.8571
OS05G0574800	-36.4222
OS09G0414900	-36.3103
OS11G0577866	-36.1756
OS12G0640200	-35.8667
OS05G0581100	-35.4906
OS07G0185900	-34.6667
XLOC_020117	-33.8571
OS07G0671800	-33.4597
OS05G0407100	-33.1842
OS01G0636500	-33.1493
OS12G0512400	-32.68
OS01G0803300	-32.4043
XLOC_002293	-32.3333
OS05G0165900	-32.2414
OS07G0564200	-32.0427
OS01G0851600	-32
OS07G0162900	-31.8
OS01G0165600	-31.5991
OS06G0678800	-31.3333
OS07G0190650	-31.2
OS05G0458200	-31.087
OS11G0521500	-30.7214
OS12G0586100	-30.2917
OS03G0651950	-29.9371
OS09G0426500	-29.8667
OS11G0239900	-29.2154
OS05G0517100	-28.8592
OS10G0509401	-28.623
OS02G0124400	-28.2885
OS04G0212450	-28.2171
OS01G0668100	-27.8122
OS02G0115700	-27.3091
OS05G0338900	-26.5909
OS05G0507000	-26.555
OS02G0101400	-26.2523
OS02G0644700	-26.2222
OS10G0416200	-25.9297
OS03G0775000	-25.75
OS07G0107300	-25.4509
OS06G0226500	-24.8065
OS02G0122900	-24.7917
OS08G0179000	-24.7534
OS03G0119600	-24.7143
OS05G0414600	-24.453
OS02G0645000	-24.3853
OS08G0236900	-24.3478
OS04G0644100	-24.3089
OS04G0229100	-24.2941
OS04G0686000	-24.12
OS02G0824100	-23.9333
OS07G0643500	-23.8866
OS03G0702400	-23.4651
OS02G0670200	-23.335
OS03G0370000	-22.9959
XLOC_024561	-22.7255
OS11G0230400	-22.3667
OS05G0559350	-21.8387
OS10G0412600	-21.8043
OS08G0476600	-21.6405
OS08G0566600	-21.4918
OS04G0412200	-21.4865
OS07G0526400	-21.4762
OS07G0227200	-21.2577
OS04G0674600	-21
OS08G0133200	-20.7966
OS01G0865800	-20.7938
OS05G0516100	-20.619
OS02G0272350	-20.5
OS01G0764800	-20.4565
OS03G0745000	-20.4035
XLOC_008337	-20.3639
OS08G0432000	-20.2308
OS04G0545250	-20.1931
OS06G0299300	-20.0675
OS05G0513500	-20.0513
XLOC_019514	-19.806
OS01G0733500	-19.79
OS04G0507700	-19.7641
OS03G0618300	-19.7447
OS05G0478000	-19.625
OS03G0712800	-19.32
OS04G0316800	-19.2812
OS02G0243300	-19.2143
OS02G0508000	-19.1691
OS01G0717700	-19.1026
OS04G0583000	-19.0952
OS05G0501300	-19.0766
OS03G0403501	-18.8359
OS03G0591700	-18.8072
OS07G0115600	-18.8
OS06G0150600	-18.6757
OS02G0697400	-18.6154
OS05G0469800	-18.6
OS05G0489200	-18.4113
OS07G0673200	-18.3631
OS04G0540500	-18.1438
OS01G0954900	-18.1342
OS10G0320100	-18.1053
OS01G0851000	-17.973
OS03G0245800	-17.7041
OS03G0293850	-17.6262
OS09G0559200	-17.5833
OS01G0651800	-17.5821
OS03G0283900	-17.4615
OS01G0238600	-17.4012
OS06G0155500	-17.1429
OS03G0114550	-17.0879
OS09G0370500	-17
OS11G0696200	-16.7754
OS05G0440000	-16.6327
OS04G0535501	-16.5
OS02G0658800	-16.4632
OS08G0390200	-16.3493
OS04G0403900	-16.1957
OS01G0739500	-16.0942
OS10G0195600	-15.9057
OS04G0562500	-15.7917
OS03G0245500	-15.7258
OS08G0453800	-15.7059
OS01G0505600	-15.6667
OS10G0333000	-15.6512
OS06G0659100	-15.616
OS04G0650366	-15.5665
OS02G0188000	-15.3939
OS02G0133200	-15.386
OS06G0232800	-15.2206
OS02G0773200	-15.1176
OS04G0635100	-15.0435
OS10G0516400	-15.0252
OS01G0614300	-15.0187
OS08G0442350	-14.8974
OS01G0169851	-14.875
OS03G0343900	-14.7945
OS05G0475400	-14.7679
OS04G0578550	-14.7459
OS07G0489800	-14.7419
OS03G0383900	-14.6137
OS12G0168700	-14.6115
OS07G0448400	-14.4286
OS03G0764900	-14.2907
OS05G0315100	-14.2535
OS09G0449600	-14.2064
OS03G0170800	-14.0964
OS02G0138000	-14.0791
OS12G0179700	-14.0435
OS03G0675500	-14
OS01G0913000	-13.8896
XLOC_011827	-13.8125
OS01G0861900	-13.7925
OS11G0104220	-13.7925
OS01G0621500	-13.6915
OS01G0128100	-13.6494
OS03G0332533	-13.5298
OS12G0438300	-13.5294
OS05G0577100	-13.5193
OS03G0387900	-13.4348
OS03G0113900	-13.4169
OS06G0718100	-13.3126
OS04G0588000	-13.3077
OS03G0131200	-13.2667
OS04G0532800	-13.256
OS05G0564100	-13.2411
OS03G0353900	-13.1584
OS03G0757950	-13.139
OS04G0375900	-13.0571
OS03G0856700	-13.0342
OS03G0700600	-13
OS01G0175000	-12.9366
OS10G0576900	-12.8663
OS02G0129800	-12.8593
OS01G0357900	-12.7943
XLOC_008845	-12.7112
OS06G0132500	-12.5677
OS11G0151200	-12.5238
OS09G0488000	-12.4892
OS03G0721300	-12.4014
OS01G0710700	-12.3898
OS04G0419600	-12.3577
OS12G0171600	-12.3214
OS04G0402200	-12.25
OS03G0757900	-12.2406
OS06G0693200	-12.1529
OS09G0527100	-12.1132
OS04G0401100	-12.1
OS01G0823400	-12.0645
OS03G0401300	-12.0488
OS12G0601800	-12.0109
OS01G0706500	-11.9677
OS09G0571000	-11.9189
OS07G0576100	-11.9091
OS07G0684400	-11.8898
OS09G0111100	-11.7398
OS01G0777700	-11.6919
OS06G0711900	-11.6818
OS06G0545900	-11.6667
OS07G0677300	-11.6102
OS01G0880800	-11.5978
XLOC_014962	-11.4828
OS10G0555651	-11.4429
OS04G0581502	-11.4267
OS02G0613200	-11.3531
OS08G0552200	-11.3478
OS01G0104400	-11.3413
XLOC_025557	-11.3326
OS11G0115100	-11.2944
OS03G0799050	-11.2512
OS11G0114900	-11.2163
OS08G0552333	-11.1639
OS02G0735800	-11.1356
OS10G0445400	-11.1201
OS01G0598600	-11.1137
OS10G0403200	-11.1079
OS04G0608300	-11.1005
OS02G0770300	-11.083
OS04G0533500	-11.05
OS08G0547800	-11.0377
OS07G0664000	-11
OS06G0165800	-10.9885
OS06G0548000	-10.965
OS02G0697550	-10.8655
OS02G0635800	-10.8583
OS04G0272200	-10.8451
OS03G0750700	-10.8271
OS05G0403000	-10.7609
OS10G0118200	-10.7561
OS06G0360600	-10.7086
OS05G0374000	-10.6934
OS06G0725800	-10.6919
OS06G0353400	-10.6368
OS02G0813600	-10.6292
OS02G0161050	-10.6286
OS11G0146800	-10.6216
OS04G0632400	-10.5321
OS02G0617400	-10.4768
OS07G0194500	-10.4568
OS06G0102100	-10.4416
OS01G0710200	-10.4074
OS03G0844000	-10.3725
OS01G0952500	-10.3623
OS03G0167400	-10.3566
OS03G0692700	-10.3212
OS03G0832200	-10.3147
OS01G0712700	-10.299
OS01G0318400	-10.2455
OS02G0608801	-10.2308
OS01G0800500	-10.2174
OS05G0565400	-10.2061
OS04G0118500	-10.2048
OS01G0136050	-10.1603
OS11G0181400	-10.144
OS01G0265400	-10.1242
OS10G0419300	-10.1086
OS03G0245300	-10.0438
OS04G0611200	-9.99638
OS01G0963000	-9.976
OS05G0474400	-9.94429
OS06G0142200	-9.90029
OS03G0454300	-9.87554
OS02G0814000	-9.79386
OS03G0297900	-9.78049
OS04G0386300	-9.77249
OS10G0515200	-9.72515
OS09G0527500	-9.71362
OS05G0477600	-9.70905
OS03G0165900	-9.7027
OS07G0590700	-9.69114
OS09G0128400	-9.68824
OS03G0436400	-9.66049
OS11G0351555	-9.66049
OS07G0658600	-9.65301
XLOC_026744	-9.63732
OS07G0130500	-9.60976
OS06G0250600	-9.59574
OS06G0681400	-9.54292
XLOC_037137	-9.50926
OS10G0413700	-9.49351
OS04G0644000	-9.47619
OS05G0399300	-9.4256
OS01G0788400	-9.41808
OS01G0874700	-9.41059
OS04G0685500	-9.34273
OS01G0757800	-9.33063
OS12G0129700	-9.32099
OS05G0273800	-9.26973
OS10G0555300	-9.26374
OS11G0152500	-9.22757
OS01G0232000	-9.22143
OS06G0152600	-9.21381
OS01G0922350	-9.19725
OS03G0819600	-9.19193
OS12G0159500	-9.19178
OS03G0271400	-9.17028
OS03G0221600	-9.15385
OS01G0637800	-9.15139
OS01G0855000	-9.12646
OS11G0657300	-9.12602
OS01G0140100	-9.10261
OS05G0441400	-9.0994
OS12G0268000	-9.09524
OS04G0560100	-9.08932
OS01G0641750	-9.08362
OS01G0750400	-8.95338
OS05G0518600	-8.91858
OS03G0210500	-8.90058
OS02G0818000	-8.89751
OS04G0347700	-8.86383
OS04G0616300	-8.85185
XLOC_018193	-8.84615
OS04G0457000	-8.84492
OS07G0565700	-8.80071
OS07G0412100	-8.75463
OS01G0812100	-8.72222
OS02G0592400	-8.68868
OS04G0459500	-8.68224
OS03G0685300	-8.63696
OS06G0152400	-8.57396
OS12G0563600	-8.47485
OS03G0245200	-8.47204
OS04G0535600	-8.43772
OS10G0150300	-8.43665
OS08G0505900	-8.42883
OS09G0482860	-8.42857
OS05G0103500	-8.3743
OS09G0424300	-8.37312
OS10G0422200	-8.33215
OS02G0816100	-8.32809
OS03G0102700	-8.31894
OS12G0552800	-8.31707
OS03G0807400	-8.29224
OS03G0124000	-8.27778
OS01G0617900	-8.25532
OS01G0854500	-8.25455
OS02G0628100	-8.23684
OS08G0502600	-8.19608
OS11G0118300	-8.18966
OS07G0625800	-8.15068
OS12G0433700	-8.13889
OS03G0351500	-8.13345
OS09G0461900	-8.13198
XLOC_002857	-8.12381
OS01G0201275	-8.1165
OS08G0518900	-8.09211
OS04G0678700	-8.08192
OS01G0275800	-8.07826
OS01G0132500	-8.07221
OS04G0488800	-8.04956
OS01G0721900	-8.03526
OS06G0253600	-8.00408
OS05G0219900	-8
OS04G0685400	-7.99801
OS01G0179600	-7.96774
OS03G0167550	-7.89474
OS01G0798100	-7.86334
OS12G0512000	-7.85714
OS01G0729400	-7.85555
OS08G0445000	-7.80857
OS09G0286600	-7.79374
OS01G0206300	-7.78351
OS01G0976500	-7.77966
OS11G0427700	-7.72105
OS04G0389901	-7.68657
OS08G0225000	-7.66717
OS03G0761500	-7.64666
OS12G0256800	-7.6383
OS02G0232900	-7.6173
OS08G0503000	-7.61528
OS04G0566600	-7.60952
OS12G0514450	-7.5907
OS10G0140200	-7.58877
OS02G0525600	-7.58171
OS03G0244700	-7.57143
OS03G0162725	-7.56733
XLOC_033206	-7.56287
OS01G0284300	-7.55462
OS04G0672300	-7.54545
OS04G0574700	-7.52632
OS06G0698802	-7.48649
OS05G0113400	-7.48481
OS01G0975300	-7.48193
OS08G0117400	-7.45636
OS01G0727200	-7.43956
OS04G0442300	-7.43355
OS06G0478600	-7.42712
OS08G0407600	-7.41026
OS03G0171700	-7.39915
OS01G0298301	-7.38342
OS01G0784800	-7.33993
OS03G0859100	-7.33565
OS02G0167000	-7.32541
OS10G0150800	-7.31683
OS06G0266800	-7.27172
OS10G0498000	-7.23704
OS04G0656500	-7.22893
XLOC_000795	-7.1901
OS03G0387300	-7.18855
OS12G0133800	-7.18033
OS05G0590000	-7.17595
OS11G0539200	-7.11339
XLOC_032096	-7.11215
OS01G0317500	-7.06711
OS06G0148200	-7.04255
OS08G0375400	-7.02797
OS01G0814100	-7.01664
OS02G0776900	-6.99502
OS06G0647200	-6.99327
OS06G0110000	-6.97619
OS08G0475000	-6.96947
OS02G0774800	-6.94859
OS07G0614700	-6.92727
OS03G0221200	-6.92308
OS05G0324600	-6.91724
OS12G0101000	-6.89642
OS05G0390800	-6.88827
OS01G0631400	-6.87814
OS07G0614000	-6.87268
OS06G0698822	-6.84706
OS11G0200000	-6.84615
OS07G0452500	-6.83873
OS02G0106900	-6.80851
OS07G0660466	-6.80392
OS07G0529700	-6.79614
OS02G0513800	-6.796
OS11G0197466	-6.76471
OS01G0615300	-6.73726
OS08G0113100	-6.73136
OS04G0613200	-6.72791
OS10G0413400	-6.72616
OS06G0260500	-6.72222
OS01G0317800	-6.70644
OS07G0138400	-6.69733
OS07G0227300	-6.68421
OS06G0167500	-6.67834
OS10G0472900	-6.6427
OS03G0138100	-6.61137
OS06G0108900	-6.55556
OS03G0586500	-6.52727
OS03G0435200	-6.52239
OS01G0226300	-6.52164
OS05G0467700	-6.51057
OS07G0496700	-6.48889
OS04G0471700	-6.4876
OS02G0760500	-6.48234
OS07G0587200	-6.47967
XLOC_009060	-6.4735
OS07G0258800	-6.47046
OS10G0377000	-6.47046
OS06G0647801	-6.4664
OS12G0230133	-6.45763
OS05G0368600	-6.45295
OS04G0518800	-6.45151
OS01G0931100	-6.44236
OS03G0730000	-6.44162
OS02G0797100	-6.43107
OS09G0542700	-6.42406
OS05G0412800	-6.41121
OS05G0120200	-6.38864
OS05G0437800	-6.35157
OS07G0663600	-6.35103
OS09G0507500	-6.34253
OS03G0648450	-6.33425
OS03G0686800	-6.32609
OS09G0526600	-6.31159
OS01G0801500	-6.30973
OS02G0726000	-6.29506
OS03G0162650	-6.29412
OS09G0466400	-6.28225
OS04G0406300	-6.27984
OS06G0527500	-6.27746
OS06G0298200	-6.26898
OS03G0192300	-6.2529
OS11G0243750	-6.23009
OS01G0211800	-6.2065
OS08G0549300	-6.16366
OS03G0583000	-6.15094
OS04G0680400	-6.12821
OS07G0556300	-6.10879
OS01G0317125	-6.10638
OS08G0558900	-6.09701
OS06G0729400	-6.08125
OS11G0525600	-6.08115
OS05G0518300	-6.06897
OS12G0146625	-6.03154
OS10G0376200	-6.0303
OS11G0134700	-6.02326
OS10G0510000	-6.02227
OS05G0111200	-6.01675
OS05G0382600	-6.00884
OS10G0419400	-6.00835
OS05G0151300	-6.00473
OS01G0559750	-6.00275
OS03G0191200	-5.99225
OS10G0556900	-5.99012
OS02G0601300	-5.98825
OS11G0245500	-5.98281
OS03G0109500	-5.97793
OS08G0165901	-5.95429
OS11G0427800	-5.95385
OS01G0926300	-5.95377
OS09G0539800	-5.95042
OS01G0832100	-5.94624
OS11G0231200	-5.93878
OS01G0914300	-5.93865
OS01G0919500	-5.93664
OS04G0321700	-5.93111
OS10G0392600	-5.91935
OS02G0133900	-5.91185
OS04G0481200	-5.90323
OS06G0591600	-5.89572
OS05G0295700	-5.89484
OS06G0158000	-5.88636
OS06G0133800	-5.88077
OS03G0655100	-5.8625
OS07G0565800	-5.85219
OS11G0499600	-5.84942
OS07G0168600	-5.84548
OS01G0905400	-5.83871
OS04G0640700	-5.82878
OS01G0284500	-5.81202
XLOC_026161	-5.80783
OS01G0726100	-5.79245
OS11G0634200	-5.79
OS02G0768300	-5.78904
OS08G0430500	-5.74671
OS07G0642900	-5.74406
OS02G0705600	-5.72425
OS05G0542800	-5.72
OS01G0822900	-5.71636
OS06G0214850	-5.69118
OS04G0228300	-5.69048
OS03G0582800	-5.67873
OS08G0113700	-5.64671
OS02G0814200	-5.64247
OS04G0650700	-5.62857
OS03G0861400	-5.62512
OS03G0223100	-5.61364
OS08G0347200	-5.60504
OS03G0719800	-5.59429
OS01G0896800	-5.57778
OS12G0604500	-5.57143
OS11G0549620	-5.57143
OS03G0709100	-5.56249
XLOC_037141	-5.55793
OS03G0743200	-5.54545
OS08G0299300	-5.53968
OS06G0208800	-5.53938
OS07G0674400	-5.51934
OS04G0509100	-5.51613
OS11G0456000	-5.50027
OS01G0678500	-5.49892
OS10G0416350	-5.48708
OS01G0133200	-5.47729
OS04G0463000	-5.47313
OS09G0451400	-5.47304
OS10G0150700	-5.47244
OS06G0643500	-5.46418
OS02G0774100	-5.45791
OS02G0171100	-5.44655
OS06G0236266	-5.43972
OS04G0491500	-5.43966
OS01G0827400	-5.43921
OS05G0345500	-5.42949
OS02G0735200	-5.41078
OS01G0138900	-5.38698
OS12G0571300	-5.38095
OS04G0550600	-5.36458
OS09G0413200	-5.36314
OS08G0441100	-5.36147
OS08G0137600	-5.35461
OS06G0101600	-5.33036
OS01G0952000	-5.32648
OS02G0107251	-5.32143
OS03G0636600	-5.31557
OS07G0650000	-5.30846
OS10G0579800	-5.2963
OS01G0347100	-5.2816
OS01G0607900	-5.27792
OS02G0276200	-5.275
OS09G0548200	-5.26494
OS05G0232200	-5.25225
OS06G0680700	-5.2459
OS12G0498700	-5.23278
OS09G0134400	-5.17445
OS11G0209450	-5.17021
OS01G0610400	-5.16844
OS04G0474800	-5.16632
OS12G0502800	-5.16301
OS01G0591000	-5.15696
OS10G0111700	-5.15668
OS07G0558400	-5.15259
OS04G0679400	-5.15208
OS12G0190000	-5.15072
OS01G0580500	-5.14769
OS01G0227100	-5.14488
OS01G0957200	-5.0996
OS11G0545300	-5.09449
OS05G0525900	-5.08868
OS07G0171100	-5.08649
OS06G0157000	-5.08526
OS01G0270300	-5.08372
OS02G0678400	-5.08217
OS07G0640100	-5.06974
OS08G0500700	-5.05621
OS01G0652375	-5.03561
OS01G0313300	-5.03081
OS07G0618700	-5.01289
OS05G0108800	-5.01264
OS05G0195700	-4.98551
OS12G0407200	-4.98
OS01G0265100	-4.97462
OS04G0415800	-4.97079
OS03G0687900	-4.94
OS06G0214800	-4.92416
OS02G0747900	-4.92275
OS03G0396000	-4.91928
OS11G0708500	-4.91353
OS07G0675100	-4.90635
OS08G0529800	-4.90604
OS11G0525200	-4.89027
OS06G0146250	-4.88664
OS03G0807700	-4.88627
OS01G0756200	-4.88235
OS01G0728100	-4.86154
OS11G0661101	-4.85714
OS08G0562500	-4.83065
OS01G0886600	-4.8292
OS02G0626100	-4.82486
OS02G0151800	-4.8193
OS02G0625500	-4.81533
OS06G0691200	-4.79209
OS11G0137000	-4.78853
OS04G0612600	-4.78565
OS01G0109432	-4.78534
OS01G0730600	-4.78495
OS01G0262500	-4.78436
OS02G0474000	-4.77833
OS03G0803500	-4.77195
OS03G0265900	-4.76576
OS04G0412700	-4.75594
OS01G0354700	-4.74586
OS06G0648200	-4.74107
OS05G0386201	-4.72549
OS02G0580300	-4.72255
OS08G0565450	-4.72115
OS03G0701100	-4.71209
OS06G0132550	-4.68987
OS01G0229900	-4.68106
OS06G0228500	-4.67677
OS08G0224300	-4.6701
OS01G0736300	-4.65551
OS11G0210100	-4.64937
OS03G0358200	-4.64706
OS04G0486600	-4.63439
OS01G0839200	-4.633
OS11G0124300	-4.62321
OS11G0155950	-4.60531
OS04G0676100	-4.60515
OS09G0361400	-4.60078
OS11G0138700	-4.6
OS08G0192200	-4.59036
OS12G0285100	-4.58652
OS11G0159000	-4.58242
OS03G0822200	-4.57467
XLOC_027363	-4.56797
OS07G0591800	-4.56768
OS01G0637300	-4.56596
OS03G0764600	-4.55777
OS08G0442400	-4.5562
OS03G0187100	-4.55163
OS08G0278900	-4.54808
OS04G0202300	-4.54545
OS02G0679700	-4.54305
OS01G0926400	-4.54277
OS07G0105600	-4.52539
OS10G0442000	-4.52191
OS01G0136800	-4.51613
OS05G0345137	-4.51589
OS08G0532700	-4.51368
OS01G0357800	-4.50476
OS01G0100300	-4.49515
OS09G0130800	-4.48817
OS04G0627200	-4.48429
OS10G0478200	-4.47463
OS02G0205700	-4.47368
OS01G0102900	-4.45578
OS02G0562700	-4.45223
OS04G0219000	-4.45098
OS10G0502100	-4.44345
OS03G0803600	-4.43259
OS01G0170500	-4.40892
OS06G0725000	-4.39291
OS09G0528000	-4.39113
OS03G0778400	-4.38458
OS07G0680600	-4.3813
OS02G0292600	-4.37895
OS06G0294600	-4.36765
OS07G0454700	-4.34219
OS01G0882800	-4.33333
OS07G0459200	-4.3294
OS08G0250700	-4.32656
OS05G0533800	-4.32547
OS12G0135200	-4.31667
OS08G0136800	-4.31395
OS12G0204550	-4.30645
OS05G0368300	-4.3041
OS10G0549000	-4.30124
OS03G0239300	-4.30097
OS04G0635500	-4.28947
OS06G0560700	-4.28758
OS12G0592300	-4.28682
OS10G0377150	-4.2793
OS04G0545100	-4.2766
OS04G0206200	-4.27246
OS06G0130500	-4.26862
OS03G0759000	-4.26829
OS04G0410400	-4.26667
OS03G0593700	-4.26575
OS06G0107100	-4.26316
OS06G0299200	-4.26112
OS09G0536300	-4.26087
OS11G0297800	-4.25901
OS02G0110600	-4.25832
OS04G0402100	-4.2547
XLOC_024836	-4.25375
OS09G0255900	-4.24771
OS09G0375000	-4.24467
OS05G0338933	-4.24287
OS03G0339900	-4.23704
OS09G0482780	-4.23308
XLOC_033029	-4.232
OS04G0684500	-4.23142
OS08G0475400	-4.22788
OS07G0507700	-4.21261
OS07G0250900	-4.18812
OS04G0529300	-4.17489
XLOC_032969	-4.1743
OS06G0593100	-4.17167
OS10G0554800	-4.17161
OS12G0637100	-4.1693
OS01G0971100	-4.16912
OS08G0357000	-4.16814
OS08G0292600	-4.16695
OS06G0232300	-4.16376
OS11G0303200	-4.14505
OS12G0236400	-4.14463
OS12G0530000	-4.13597
OS01G0185300	-4.133
OS12G0135100	-4.12766
OS02G0662200	-4.12565
OS04G0503500	-4.12378
OS07G0129700	-4.11817
OS01G0588200	-4.10828
OS05G0356800	-4.10817
OS04G0652700	-4.10084
OS03G0696150	-4.09982
OS01G0740500	-4.09489
OS01G0757500	-4.08664
OS05G0566200	-4.08235
OS10G0150400	-4.07545
OS07G0132300	-4.06538
OS03G0231700	-4.06189
OS05G0526800	-4.06126
OS01G0946200	-4.05389
OS05G0582000	-4.04716
OS03G0856500	-4.04348
OS05G0563600	-4.04326
OS09G0491596	-4.04122
OS08G0104600	-4.0279
OS01G0223600	-4.0268
OS07G0243100	-4.02633
OS10G0162400	-4.02096
OS04G0682100	-4.01863
OS08G0103000	-4.01171
OS03G0609500	-4.00331
XLOC_013381	-3.99725
OS02G0687500	-3.99468
OS04G0127300	-3.98103
OS07G0186000	-3.97846
OS05G0344400	-3.97778
OS04G0437300	-3.97605
OS07G0694700	-3.97599
OS05G0578600	-3.96834
OS07G0604800	-3.96794
OS01G0224300	-3.9601
OS08G0509500	-3.95054
OS07G0227750	-3.94737
OS05G0371600	-3.94507
OS02G0775600	-3.94097
OS11G0104400	-3.93827
OS10G0547500	-3.93333
OS07G0553600	-3.93148
OS07G0246200	-3.92775
OS03G0652000	-3.92308
OS01G0296450	-3.91653
OS11G0170000	-3.90073
OS03G0810800	-3.89554
OS01G0178900	-3.87772
OS03G0151600	-3.8751
OS06G0729500	-3.872
OS04G0538000	-3.8625
OS01G0634500	-3.85926
OS09G0363900	-3.85328
OS02G0133800	-3.84833
OS06G0115700	-3.83531
OS06G0594700	-3.82828
OS11G0427500	-3.82655
OS11G0150400	-3.82521
OS01G0279300	-3.81811
OS09G0526700	-3.81034
OS12G0561900	-3.80838
OS09G0513400	-3.80709
OS05G0215700	-3.80077
OS01G0753800	-3.78827
OS06G0554300	-3.78285
OS05G0105900	-3.7789
OS02G0273800	-3.77798
OS08G0166500	-3.77686
OS01G0814900	-3.77454
OS12G0446500	-3.77318
OS07G0187000	-3.76429
OS10G0150600	-3.76368
OS06G0167600	-3.76151
OS11G0704000	-3.76122
OS12G0428700	-3.75362
OS02G0631700	-3.75053
OS03G0165300	-3.75
XLOC_033252	-3.74432
OS09G0387150	-3.74419
OS04G0323800	-3.7325
OS07G0162700	-3.73063
OS10G0507600	-3.73039
OS02G0139900	-3.72619
OS10G0362700	-3.71912
OS12G0169000	-3.71895
OS11G0620150	-3.71888
OS10G0509000	-3.71264
OS02G0132500	-3.70274
OS09G0248100	-3.70134
OS12G0616900	-3.6925
OS05G0196400	-3.68752
OS09G0246300	-3.68713
OS06G0140400	-3.68613
OS03G0747100	-3.68513
OS03G0587000	-3.6745
OS11G0616900	-3.67391
XLOC_012570	-3.66457
OS06G0570100	-3.66131
OS03G0665700	-3.66013
OS05G0123400	-3.65854
OS10G0408700	-3.64174
XLOC_037129	-3.63953
OS03G0421800	-3.6386
OS09G0488800	-3.63138
OS01G0605000	-3.62687
OS01G0209500	-3.62226
OS12G0203000	-3.62037
OS01G0598900	-3.61945
OS01G0866100	-3.61815
OS04G0455600	-3.61373
OS06G0290701	-3.61324
OS09G0407700	-3.6007
OS03G0283100	-3.59722
OS02G0555600	-3.59677
OS03G0645100	-3.59051
OS04G0533200	-3.57166
OS05G0588225	-3.57143
OS10G0483500	-3.57056
OS06G0107700	-3.56914
OS07G0469200	-3.56535
OS04G0540200	-3.56364
OS02G0718900	-3.56353
OS02G0439200	-3.56223
OS07G0502200	-3.5605
OS09G0508250	-3.55797
OS07G0454200	-3.55083
OS02G0631200	-3.54293
OS05G0520300	-3.53674
XLOC_029294	-3.53333
OS01G0971700	-3.53315
OS01G0323775	-3.53298
OS04G0561500	-3.53289
OS07G0201300	-3.5314
OS08G0305100	-3.52931
OS04G0504200	-3.52441
OS01G0719125	-3.52133
OS02G0266500	-3.52055
OS11G0171100	-3.51994
OS02G0819500	-3.51799
OS02G0199300	-3.51208
XLOC_002276	-3.5118
OS09G0246500	-3.5105
OS07G0631900	-3.5097
OS03G0856300	-3.50204
OS03G0223000	-3.49398
OS02G0662100	-3.48989
OS05G0205100	-3.48906
OS03G0605300	-3.48724
OS03G0370400	-3.48464
OS07G0100200	-3.48363
OS05G0222200	-3.47728
OS04G0559700	-3.47664
OS03G0305050	-3.47574
OS06G0186400	-3.47291
OS06G0139800	-3.46784
OS05G0116000	-3.46596
OS04G0527400	-3.46524
OS02G0724000	-3.46076
OS06G0255700	-3.45916
OS06G0152100	-3.45786
OS05G0490800	-3.45636
OS01G0503400	-3.45291
OS08G0510900	-3.43333
OS03G0806900	-3.43301
OS01G0805500	-3.43269
OS05G0337500	-3.4313
OS10G0107600	-3.42373
OS02G0306550	-3.41366
OS12G0245700	-3.41163
OS06G0474500	-3.39935
OS03G0239000	-3.39756
OS04G0656800	-3.39749
OS06G0326500	-3.39741
OS01G0301300	-3.3949
OS03G0703200	-3.39322
OS03G0114100	-3.38673
XLOC_032342	-3.38475
OS06G0152550	-3.38462
OS03G0570200	-3.37812
OS08G0475100	-3.37728
OS03G0286500	-3.37209
OS04G0397000	-3.37056
OS10G0212100	-3.3663
OS02G0246900	-3.36092
OS02G0518400	-3.34839
OS03G0389700	-3.34756
OS03G0628800	-3.34237
OS06G0143100	-3.3414
OS05G0231700	-3.3414
OS08G0104900	-3.33051
OS07G0122300	-3.32819
OS03G0296400	-3.32722
OS01G0636400	-3.3263
OS01G0253600	-3.32132
OS06G0673800	-3.31786
OS04G0495400	-3.30955
OS10G0189100	-3.30941
OS06G0592500	-3.30323
OS03G0144700	-3.3
OS10G0377400	-3.29969
OS02G0115900	-3.29936
OS01G0950900	-3.29407
OS09G0338500	-3.29402
OS04G0690100	-3.29207
OS01G0282800	-3.29015
OS01G0871500	-3.28283
OS08G0536100	-3.28224
OS02G0115600	-3.28134
OS05G0277500	-3.27903
OS02G0139500	-3.27855
OS01G0837350	-3.27612
OS03G0722600	-3.27576
OS01G0121700	-3.27537
OS03G0797800	-3.27211
OS03G0772300	-3.27123
OS02G0526000	-3.26165
OS10G0441900	-3.25751
OS08G0524400	-3.24823
OS03G0243900	-3.24762
OS03G0154100	-3.24454
OS02G0532300	-3.24206
OS07G0259450	-3.24096
OS11G0708400	-3.23282
OS02G0326500	-3.23106
OS04G0119300	-3.23081
OS01G0511000	-3.22662
OS03G0132900	-3.22642
OS03G0293500	-3.22195
OS06G0350700	-3.21875
OS11G0151600	-3.21441
XLOC_013040	-3.21404
OS03G0720300	-3.21259
OS02G0205200	-3.21208
OS12G0557900	-3.21113
OS05G0452500	-3.20923
OS03G0665950	-3.20662
OS03G0423850	-3.20377
OS04G0412800	-3.1959
OS10G0155800	-3.19585
OS01G0150000	-3.1916
OS10G0559550	-3.18895
OS11G0552000	-3.18667
OS10G0579400	-3.18634
OS04G0271700	-3.18544
OS05G0134400	-3.17815
OS02G0470400	-3.17756
OS05G0188700	-3.16987
OS02G0820400	-3.16409
OS07G0645000	-3.16296
OS03G0255400	-3.16085
OS03G0168300	-3.16
OS04G0692300	-3.1594
OS04G0176400	-3.1541
OS08G0434300	-3.14511
OS05G0453500	-3.14504
OS05G0594500	-3.14155
XLOC_009187	-3.14151
XLOC_013507	-3.14078
OS06G0129000	-3.14016
OS06G0220600	-3.13963
OS05G0586900	-3.13595
OS01G0201250	-3.13378
OS06G0607800	-3.13173
OS07G0600000	-3.12946
OS06G0500100	-3.12587
OS02G0574600	-3.12516
OS10G0167300	-3.11791
OS01G0571100	-3.11789
OS06G0589600	-3.11774
OS06G0104000	-3.11579
OS06G0653000	-3.11146
OS11G0145400	-3.10876
OS01G0112201	-3.10586
OS02G0192700	-3.10543
OS03G0718100	-3.10414
OS08G0540300	-3.10307
OS09G0563700	-3.09749
OS06G0164000	-3.09741
OS07G0474700	-3.09685
OS09G0533200	-3.08509
OS01G0185400	-3.08018
OS07G0630900	-3.07435
OS05G0181300	-3.07031
OS07G0105300	-3.06695
OS07G0452600	-3.06426
OS11G0582300	-3.05447
OS08G0163300	-3.05445
OS07G0120200	-3.05263
OS02G0763000	-3.05067
OS04G0498200	-3.04668
OS05G0574400	-3.04548
OS01G0935400	-3.04489
OS07G0202300	-3.04296
OS08G0497600	-3.04221
OS06G0102600	-3.03817
OS03G0784700	-3.03478
XLOC_028971	-3.03445
OS03G0183100	-3.03264
OS01G0756600	-3.03246
OS02G0109800	-3.03104
OS01G0130400	-3.03073
OS05G0588800	-3.02958
OS01G0771100	-3.02891
OS03G0114300	-3.02689
OS03G0297400	-3.02248
OS08G0562100	-3.0113
OS06G0196600	-3.0072
OS02G0699500	-3
OS02G0110700	-2.99515
OS11G0178800	-2.99513
OS02G0102000	-2.99341
OS01G0593200	-2.99295
OS01G0581300	-2.99275
OS12G0198000	-2.98942
OS11G0456050	-2.98929
XLOC_005689	-2.98316
OS09G0461700	-2.98282
OS11G0132501	-2.98281
OS07G0164200	-2.98077
OS01G0825500	-2.97749
OS03G0213100	-2.97626
OS02G0824700	-2.97446
OS01G0813400	-2.97204
OS02G0666500	-2.96847
OS06G0544100	-2.96569
OS04G0528600	-2.96116
OS06G0650100	-2.96095
OS09G0128600	-2.95802
OS01G0524500	-2.94649
OS01G0923700	-2.94564
OS01G0731800	-2.94118
OS03G0300400	-2.94017
OS07G0287100	-2.93709
OS01G0956700	-2.93485
OS02G0150300	-2.93166
OS03G0792400	-2.93107
OS07G0664900	-2.93064
OS01G0127400	-2.92896
OS07G0558300	-2.92405
OS06G0298400	-2.92379
OS02G0644600	-2.92283
OS08G0484600	-2.92209
OS02G0704966	-2.91884
OS06G0666800	-2.91741
OS04G0540600	-2.91672
XLOC_033257	-2.91534
OS03G0180400	-2.91521
OS08G0292000	-2.91512
OS07G0213500	-2.90979
OS05G0573300	-2.90822
OS09G0567300	-2.90562
OS01G0948400	-2.90287
OS08G0240200	-2.89871
OS03G0393900	-2.89844
OS09G0315700	-2.89749
OS03G0743900	-2.89067
OS10G0391500	-2.89048
OS03G0642300	-2.88506
OS12G0625000	-2.88001
OS10G0401000	-2.87228
OS10G0557366	-2.87149
OS02G0769200	-2.86824
OS04G0677500	-2.86685
OS08G0496400	-2.85946
OS05G0186300	-2.85542
OS09G0509100	-2.84615
XLOC_005958	-2.84563
OS08G0512600	-2.84043
OS01G0853000	-2.83972
OS06G0114700	-2.83864
OS03G0815200	-2.83693
OS01G0212900	-2.83656
OS01G0281600	-2.83182
OS07G0111900	-2.82796
OS07G0583200	-2.82717
OS05G0200500	-2.81808
OS02G0628200	-2.81395
OS01G0281200	-2.81331
OS09G0508200	-2.81308
OS03G0374551	-2.81295
OS03G0221500	-2.81264
OS06G0712600	-2.80977
OS06G0106500	-2.80952
OS08G0502400	-2.80471
OS01G0126200	-2.80081
OS06G0698785	-2.79814
OS04G0402700	-2.79689
OS02G0161200	-2.79152
OS05G0554601	-2.79079
OS05G0454200	-2.78939
OS01G0922100	-2.78696
OS12G0274700	-2.78667
OS12G0548401	-2.78506
OS12G0270300	-2.78179
OS11G0120100	-2.78169
OS06G0126500	-2.78095
OS08G0227100	-2.77964
OS04G0359100	-2.76923
OS11G0533800	-2.7684
OS05G0592300	-2.76835
OS10G0113100	-2.76401
OS08G0138700	-2.75882
OS05G0456300	-2.75833
OS09G0468650	-2.75635
OS03G0407400	-2.75216
OS02G0556700	-2.73697
OS05G0584600	-2.73574
OS04G0169666	-2.73107
OS06G0112400	-2.73
OS11G0182200	-2.72942
OS09G0455000	-2.72727
OS01G0136300	-2.72571
OS07G0114000	-2.71916
XLOC_002204	-2.7173
OS06G0704450	-2.71652
OS06G0161100	-2.71624
OS05G0461000	-2.71526
OS01G0643300	-2.71412
OS06G0113600	-2.71192
OS06G0139900	-2.70301
OS02G0810200	-2.70176
OS10G0531700	-2.69636
OS02G0739600	-2.69595
OS06G0213900	-2.69561
OS01G0832450	-2.69519
OS06G0121300	-2.69406
OS06G0121650	-2.69406
OS07G0614600	-2.69118
OS02G0106600	-2.69055
OS12G0605800	-2.68858
OS11G0106083	-2.6862
OS12G0145700	-2.68562
OS04G0350700	-2.68282
OS06G0728000	-2.68045
OS05G0596000	-2.68
OS03G0735000	-2.67554
OS08G0163400	-2.67263
OS08G0114000	-2.67242
OS07G0104100	-2.67044
OS01G0917200	-2.66667
OS07G0476900	-2.66423
OS02G0763200	-2.66378
OS02G0122700	-2.66353
OS01G0607300	-2.6629
OS08G0143900	-2.66204
OS11G0207200	-2.66044
OS04G0405800	-2.66005
OS07G0414000	-2.65436
OS08G0194900	-2.65217
OS07G0661600	-2.64942
OS08G0120000	-2.64902
OS07G0680700	-2.64526
OS11G0296500	-2.64472
OS06G0342200	-2.64282
OS07G0641700	-2.64192
OS10G0530600	-2.64038
OS03G0389601	-2.63797
OS05G0554400	-2.63758
XLOC_024629	-2.63636
OS09G0481100	-2.63484
OS04G0416700	-2.63408
OS09G0334600	-2.6337
OS02G0291500	-2.63218
OS03G0758300	-2.6269
OS06G0677400	-2.62321
OS08G0536800	-2.62226
OS02G0696500	-2.61816
OS07G0567700	-2.61679
OS09G0132900	-2.61611
OS08G0265500	-2.61469
OS12G0498900	-2.6135
OS06G0534900	-2.61279
OS10G0168900	-2.61006
OS12G0133850	-2.60983
OS07G0507000	-2.60844
OS07G0199000	-2.60814
OS09G0542800	-2.60652
OS02G0786500	-2.60512
OS03G0108600	-2.6033
OS01G0680900	-2.59723
OS04G0524500	-2.59532
OS12G0144000	-2.59261
OS09G0497000	-2.59094
OS03G0780400	-2.59069
OS02G0146600	-2.58819
OS02G0128800	-2.58469
OS05G0402700	-2.58195
OS10G0440500	-2.57733
OS07G0414200	-2.57544
OS01G0754000	-2.5754
OS02G0130200	-2.56835
OS06G0111500	-2.56396
OS03G0299200	-2.56329
OS01G0939700	-2.5597
OS04G0658300	-2.55909
OS11G0549695	-2.5578
OS10G0446200	-2.55774
OS07G0688700	-2.55745
OS02G0716800	-2.55649
OS03G0411800	-2.55457
OS09G0569450	-2.55321
OS06G0153800	-2.55208
OS06G0142000	-2.55172
OS11G0444800	-2.55072
OS08G0156700	-2.54576
OS09G0246700	-2.54545
OS03G0259400	-2.54331
OS02G0753000	-2.54197
OS04G0415600	-2.54148
OS01G0273100	-2.53921
OS04G0612700	-2.53659
OS05G0144900	-2.53388
OS05G0587700	-2.53333
OS12G0592900	-2.53189
OS01G0222001	-2.52813
OS01G0971400	-2.52217
OS06G0569500	-2.52174
OS01G0150200	-2.52141
OS01G0681200	-2.51968
OS01G0697100	-2.51659
OS05G0564000	-2.51621
OS04G0634700	-2.5142
OS07G0158900	-2.51363
OS09G0554200	-2.51292
OS04G0560700	-2.51194
OS08G0205125	-2.51087
OS07G0175600	-2.50985
OS01G0603100	-2.50769
OS07G0691800	-2.50704
OS11G0638000	-2.50606
OS08G0114400	-2.50503
OS07G0580700	-2.50413
OS10G0493600	-2.49807
OS02G0285300	-2.49721
OS04G0679050	-2.49211
OS07G0480800	-2.49174
OS03G0824100	-2.49109
OS05G0577000	-2.48861
OS01G0853700	-2.48719
OS02G0613900	-2.48609
OS02G0318200	-2.48538
OS03G0642600	-2.48377
OS04G0605200	-2.48373
OS06G0234200	-2.48158
OS11G0457300	-2.48108
OS07G0505300	-2.47636
OS12G0617250	-2.47573
OS02G0148300	-2.47406
OS02G0185200	-2.47283
OS02G0459300	-2.47066
XLOC_008759	-2.47059
OS01G0668400	-2.47014
OS05G0290300	-2.46841
OS04G0490400	-2.46816
OS07G0143600	-2.46754
OS04G0690800	-2.46667
OS03G0159800	-2.46485
OS01G0231000	-2.46219
OS03G0119900	-2.45635
OS09G0397100	-2.45624
OS02G0321800	-2.45223
OS06G0663600	-2.44773
OS09G0553200	-2.44683
OS02G0829800	-2.44631
OS03G0749500	-2.44421
OS06G0130800	-2.4413
OS09G0453300	-2.44128
OS02G0529700	-2.43902
OS01G0756900	-2.43395
OS07G0589400	-2.43285
OS07G0565100	-2.42834
OS03G0758250	-2.42529
OS08G0459300	-2.42403
OS08G0277300	-2.42342
OS12G0264650	-2.42105
OS10G0484700	-2.41954
OS07G0419500	-2.41475
OS12G0127100	-2.41319
OS05G0427200	-2.41275
OS07G0616200	-2.41011
XLOC_006367	-2.40829
OS01G0225000	-2.40824
OS06G0527100	-2.40776
OS12G0106700	-2.40708
OS05G0313500	-2.40407
OS12G0580600	-2.40087
OS02G0155000	-2.40049
OS03G0226300	-2.39806
OS06G0150400	-2.39297
OS05G0176800	-2.38956
OS02G0522700	-2.38773
OS05G0410900	-2.38562
OS06G0306600	-2.3854
OS04G0445700	-2.38511
OS03G0225100	-2.38478
OS02G0161601	-2.3815
OS01G0566050	-2.38139
OS05G0158500	-2.37974
OS05G0389000	-2.37818
OS06G0107000	-2.37512
OS04G0261400	-2.37392
OS07G0462200	-2.37389
OS05G0119600	-2.37367
OS07G0549900	-2.37279
OS11G0539901	-2.37218
OS06G0247500	-2.37067
OS02G0832150	-2.36842
OS01G0971000	-2.36759
OS07G0570700	-2.36682
OS11G0155900	-2.36486
OS02G0673000	-2.36471
OS04G0485000	-2.36426
XLOC_037136	-2.36111
OS08G0347500	-2.36078
XLOC_029129	-2.35743
OS06G0661700	-2.35733
OS12G0109900	-2.35553
OS02G0130000	-2.35548
OS02G0219200	-2.35478
OS05G0466600	-2.35288
OS11G0182400	-2.35154
OS08G0359900	-2.34978
OS09G0397300	-2.34958
OS01G0904700	-2.34861
OS06G0143000	-2.34825
OS01G0618100	-2.34365
OS01G0819000	-2.34353
OS03G0161900	-2.34173
OS01G0153100	-2.34082
OS09G0546900	-2.33705
OS10G0471100	-2.33674
OS10G0370500	-2.33453
OS01G0152900	-2.33222
OS04G0649700	-2.32834
OS10G0525000	-2.32432
OS08G0157000	-2.32127
OS06G0156600	-2.31911
OS01G0531500	-2.31772
OS02G0445100	-2.31669
OS03G0860000	-2.31278
OS06G0118600	-2.31211
OS01G0332500	-2.31071
OS02G0167600	-2.30973
OS02G0123700	-2.30947
OS10G0140700	-2.30847
OS06G0175800	-2.30671
OS04G0662200	-2.30462
OS01G0873200	-2.30327
OS06G0203200	-2.30303
OS07G0539100	-2.30275
OS02G0499000	-2.30208
OS06G0715200	-2.30196
OS04G0519700	-2.30116
OS01G0152300	-2.2986
OS01G0916350	-2.29825
OS03G0586700	-2.29729
OS02G0579800	-2.29651
OS11G0128700	-2.29588
OS02G0463500	-2.29508
OS01G0777450	-2.29412
OS01G0777650	-2.29412
OS08G0528900	-2.29092
OS03G0206700	-2.28889
OS05G0125500	-2.28811
OS02G0801900	-2.287
OS06G0707200	-2.28468
OS11G0139700	-2.2807
OS02G0771800	-2.28044
OS07G0437000	-2.27949
OS05G0431333	-2.27692
OS05G0585601	-2.2754
OS03G0213800	-2.27507
OS12G0566300	-2.27378
OS04G0522800	-2.27107
OS05G0503300	-2.26946
OS07G0608700	-2.26008
OS05G0116100	-2.2589
OS04G0667500	-2.25717
OS03G0321500	-2.25606
OS09G0420100	-2.25446
OS01G0387133	-2.25393
OS06G0604200	-2.2521
OS07G0176200	-2.25098
OS02G0454500	-2.25088
OS01G0807800	-2.24948
OS12G0628100	-2.24678
OS05G0355400	-2.24609
OS08G0399300	-2.24559
OS08G0224700	-2.24455
OS01G0951100	-2.24426
OS03G0670700	-2.24249
OS02G0526600	-2.24113
OS07G0645500	-2.24101
OS03G0167200	-2.23737
OS11G0438700	-2.23526
OS07G0241800	-2.23481
OS10G0411500	-2.23383
OS03G0210600	-2.23342
OS05G0536200	-2.23102
OS01G0318202	-2.22447
OS03G0857500	-2.22355
OS04G0391500	-2.2233
OS09G0501850	-2.22251
OS02G0709600	-2.22161
OS12G0208900	-2.22005
OS09G0462200	-2.21972
OS04G0472700	-2.21832
OS04G0433200	-2.21394
OS09G0376400	-2.21336
OS08G0101100	-2.21312
OS10G0533150	-2.2126
OS01G0936600	-2.21078
OS03G0234900	-2.20578
OS06G0166500	-2.2033
OS05G0319875	-2.20301
XLOC_008431	-2.2028
OS05G0482700	-2.19773
OS04G0119000	-2.19685
OS01G0905800	-2.19542
OS04G0382300	-2.19163
OS03G0248600	-2.1912
OS05G0269100	-2.19011
OS03G0181550	-2.18968
OS01G0386700	-2.18692
OS01G0814800	-2.18496
OS02G0258200	-2.18126
OS01G0600900	-2.18086
OS10G0577700	-2.17647
OS02G0767300	-2.17597
OS08G0526300	-2.17512
OS01G0863166	-2.17049
OS08G0467300	-2.17045
OS08G0486200	-2.16833
OS11G0671000	-2.1675
OS09G0433700	-2.16312
OS09G0436800	-2.16111
OS05G0542900	-2.15939
OS05G0180300	-2.1593
OS01G0969100	-2.15839
OS05G0574500	-2.14996
OS03G0758900	-2.14993
OS01G0151700	-2.14637
OS03G0183200	-2.14625
OS06G0698748	-2.14534
OS02G0121300	-2.14243
OS07G0674150	-2.14066
OS10G0132300	-2.13986
OS01G0158200	-2.13836
OS01G0737300	-2.13755
OS07G0516500	-2.13615
OS08G0338000	-2.13313
OS01G0276200	-2.13114
OS05G0454400	-2.13111
OS02G0139600	-2.12711
OS03G0794500	-2.12569
OS07G0112700	-2.12535
OS03G0766500	-2.12426
OS05G0123200	-2.12392
OS03G0189400	-2.12069
OS11G0107600	-2.1201
OS09G0448500	-2.11991
OS12G0563400	-2.11578
OS04G0583600	-2.11554
OS01G0312800	-2.11476
OS01G0560000	-2.11382
OS10G0499600	-2.11371
OS04G0185100	-2.11131
OS01G0825800	-2.11064
OS03G0844600	-2.11006
OS07G0231400	-2.10699
OS02G0534800	-2.1029
OS04G0496300	-2.10225
OS02G0797300	-2.10078
OS12G0143200	-2.10069
OS03G0280400	-2.09841
OS08G0315200	-2.09756
OS02G0160000	-2.09652
OS03G0766600	-2.09641
OS04G0686650	-2.09463
OS03G0702500	-2.09412
OS03G0765400	-2.09334
OS12G0582800	-2.09276
OS12G0438000	-2.09243
OS02G0224400	-2.09181
OS01G0301500	-2.08889
OS09G0538200	-2.08776
OS08G0536300	-2.08628
OS06G0178900	-2.08602
OS11G0679700	-2.08571
OS06G0681300	-2.08254
OS01G0681000	-2.08176
OS02G0272900	-2.08117
OS05G0125200	-2.07864
OS01G0224400	-2.07722
OS02G0105400	-2.07394
OS04G0167800	-2.07317
OS06G0683300	-2.07039
OS12G0110300	-2.06656
OS07G0553900	-2.06526
OS01G0170800	-2.06496
OS01G0878000	-2.0634
OS07G0659800	-2.06082
OS06G0114650	-2.06024
OS09G0382300	-2.05986
OS04G0444600	-2.05757
OS05G0438700	-2.05738
OS02G0610700	-2.05724
OS06G0147400	-2.05652
OS07G0434700	-2.05333
OS07G0574800	-2.0513
OS02G0486500	-2.05112
OS12G0634400	-2.05102
OS05G0108600	-2.04922
OS05G0419000	-2.04818
OS08G0188151	-2.04722
OS01G0222500	-2.04621
OS02G0537200	-2.04597
OS09G0437500	-2.04425
OS12G0228900	-2.04413
OS08G0430800	-2.0424
OS09G0547500	-2.0423
OS06G0497500	-2.04207
OS02G0828900	-2.041
OS05G0568600	-2.04032
OS09G0452200	-2.03639
OS04G0631800	-2.03294
OS04G0175000	-2.0325
OS02G0623500	-2.03222
OS06G0225900	-2.03161
OS07G0510100	-2.03114
OS09G0306400	-2.02881
OS07G0481100	-2.02555
OS07G0638100	-2.02492
OS09G0572000	-2.01772
OS06G0605750	-2.01333
OS05G0522500	-2.01162
OS02G0219900	-2.00848
OS10G0109900	-2.00746
OS09G0135800	-2.0065
OS03G0670200	-2.00347
OS12G0157066	-2.00313
OS02G0618400	-2
OS06G0716700	-1.99765
OS03G0685500	-1.99643
OS11G0638700	-1.99602
OS05G0388600	-1.99557
OS04G0610000	-1.99543
OS11G0248200	-1.99435
OS06G0536800	-1.99296
OS03G0128100	-1.99195
OS01G0770200	-1.99074
OS07G0510500	-1.98765
OS02G0195000	-1.98729
OS08G0516600	-1.98603
OS01G0881300	-1.98443
OS03G0100500	-1.98439
OS06G0237502	-1.98356
OS05G0516800	-1.98029
OS02G0264800	-1.98006
OS05G0554800	-1.97857
OS12G0636400	-1.97758
OS01G0934800	-1.97677
OS07G0474300	-1.97632
OS02G0787250	-1.97612
OS12G0110400	-1.97408
OS10G0390500	-1.97288
OS07G0184500	-1.97158
OS07G0119300	-1.96905
OS10G0147300	-1.96901
OS04G0208600	-1.96891
OS11G0302700	-1.96808
OS08G0545300	-1.968
OS02G0798800	-1.96769
OS02G0804600	-1.96705
OS08G0453700	-1.96692
OS12G0175400	-1.96491
OS02G0759800	-1.96463
OS07G0475900	-1.96258
OS02G0834300	-1.96242
OS01G0502700	-1.96146
OS09G0469950	-1.96092
OS08G0564000	-1.9604
OS02G0696600	-1.95971
OS10G0522400	-1.95701
OS06G0115400	-1.95627
OS03G0418000	-1.9551
OS08G0533600	-1.9543
OS06G0170500	-1.95408
OS06G0285400	-1.95386
OS07G0657400	-1.95385
OS02G0705400	-1.95285
OS06G0566201	-1.95261
OS01G0623200	-1.952
OS02G0177900	-1.95178
OS07G0110900	-1.95096
OS02G0713400	-1.9468
OS09G0499000	-1.94546
OS03G0279200	-1.94161
OS05G0366600	-1.93976
OS01G0866200	-1.93862
OS08G0546100	-1.9375
OS04G0464300	-1.93688
OS06G0643100	-1.93255
OS10G0109300	-1.9324
OS02G0549700	-1.93093
OS01G0266800	-1.92961
OS11G0250000	-1.92826
OS08G0500200	-1.92652
OS04G0522625	-1.92548
OS09G0515200	-1.9253
OS11G0161100	-1.92105
OS02G0104700	-1.9139
OS01G0584250	-1.91389
OS01G0759900	-1.9132
OS03G0429800	-1.91205
OS04G0626400	-1.91152
OS03G0267100	-1.91049
OS01G0851300	-1.90778
OS12G0267064	-1.90385
OS02G0199800	-1.90262
OS05G0202550	-1.90208
OS01G0175600	-1.89908
OS05G0123300	-1.8971
OS08G0489100	-1.89252
OS08G0203800	-1.88923
OS03G0842700	-1.88814
OS03G0416500	-1.88681
OS04G0586000	-1.88482
OS08G0520000	-1.88417
OS12G0198700	-1.88215
OS03G0128300	-1.88178
OS11G0685600	-1.88025
OS04G0175400	-1.87976
OS06G0335900	-1.87971
OS10G0485300	-1.87901
OS08G0512500	-1.87863
OS02G0695600	-1.87728
OS02G0166950	-1.87486
OS04G0662900	-1.87482
OS01G0105700	-1.87453
OS02G0144200	-1.87439
OS04G0619200	-1.87433
OS04G0228100	-1.87306
OS07G0597000	-1.87154
OS11G0673200	-1.8681
OS04G0475300	-1.86556
OS02G0638300	-1.86497
OS04G0613950	-1.86181
OS08G0162800	-1.86141
OS01G0965400	-1.8606
OS12G0575200	-1.85996
OS09G0556700	-1.85816
OS05G0533900	-1.85814
OS06G0524500	-1.85668
OS02G0575700	-1.85665
OS06G0238300	-1.85656
OS10G0414800	-1.85627
OS04G0488100	-1.85624
OS05G0105500	-1.85603
OS10G0106550	-1.855
OS01G0142100	-1.85406
OS01G0205200	-1.85324
OS05G0388500	-1.85168
OS03G0170100	-1.85123
OS03G0785800	-1.85121
OS07G0143401	-1.85055
XLOC_033913	-1.84857
OS01G0823100	-1.84795
OS02G0189900	-1.84554
OS12G0123700	-1.84301
OS06G0571800	-1.84241
OS03G0158500	-1.83939
OS02G0298200	-1.83866
OS07G0584000	-1.83638
OS01G0935200	-1.83436
OS02G0602400	-1.83432
OS08G0434700	-1.83429
OS03G0640400	-1.83408
OS05G0579800	-1.83399
OS07G0152900	-1.83227
OS08G0468100	-1.82696
OS05G0574300	-1.82651
OS05G0543400	-1.82313
OS01G0869000	-1.81999
OS09G0522800	-1.81912
OS02G0310200	-1.81809
OS05G0411100	-1.81761
OS02G0197900	-1.81755
OS07G0687700	-1.81398
OS01G0347200	-1.81333
OS07G0661700	-1.8131
OS05G0322900	-1.81294
OS05G0358200	-1.81226
OS02G0591000	-1.81193
OS05G0543200	-1.81171
OS08G0496600	-1.81094
OS05G0190500	-1.80876
OS02G0140101	-1.80871
OS05G0537300	-1.80834
OS06G0104400	-1.80818
OS05G0437700	-1.80804
OS11G0660400	-1.80797
OS11G0549700	-1.80625
OS08G0384000	-1.80362
OS12G0145400	-1.8
OS07G0154900	-1.8
OS05G0169701	-1.79843
OS03G0131100	-1.79744
OS07G0633800	-1.79704
OS02G0781700	-1.79447
OS03G0328600	-1.79438
OS10G0370800	-1.79435
OS05G0155601	-1.79362
OS07G0608500	-1.79238
OS05G0514600	-1.78931
OS01G0261500	-1.78915
OS03G0225900	-1.78914
OS03G0757400	-1.7886
OS08G0517200	-1.7883
OS09G0451500	-1.78745
OS10G0565300	-1.78518
OS11G0605500	-1.78398
OS06G0496601	-1.78292
OS01G0166700	-1.78231
OS01G0570800	-1.78034
OS03G0755700	-1.77901
OS08G0435900	-1.77823
OS04G0592500	-1.77742
OS10G0146901	-1.77681
OS09G0538000	-1.77519
OS01G0159400	-1.77491
OS11G0153600	-1.77363
OS03G0711100	-1.77165
OS09G0106200	-1.77103
OS07G0523100	-1.77032
OS04G0384200	-1.76981
OS02G0184600	-1.76939
OS01G0817700	-1.76863
OS02G0798200	-1.76791
OS02G0255033	-1.76667
OS05G0547850	-1.76305
OS03G0854100	-1.76237
OS11G0239500	-1.76052
OS06G0503250	-1.75954
OS06G0270950	-1.7572
OS06G0131500	-1.75714
OS12G0171500	-1.75519
OS02G0814700	-1.75511
OS05G0320300	-1.75474
OS05G0554000	-1.7546
OS02G0324300	-1.75276
OS01G0153300	-1.75066
OS12G0552400	-1.75
OS03G0760200	-1.74579
OS08G0503600	-1.74561
OS11G0573200	-1.74407
OS07G0565300	-1.74367
OS08G0167000	-1.74321
OS09G0279200	-1.74317
OS01G0885000	-1.74215
OS04G0108300	-1.74113
OS03G0294032	-1.74
XLOC_016663	-1.7393
XLOC_009545	-1.73649
OS01G0704100	-1.73641
OS01G0264400	-1.73582
OS02G0527300	-1.73508
OS05G0155400	-1.73469
OS04G0614600	-1.73346
OS04G0642100	-1.73298
OS11G0689100	-1.73267
OS06G0711600	-1.73218
OS06G0594400	-1.73125
OS10G0502000	-1.72744
OS10G0460900	-1.72663
OS11G0552600	-1.72569
OS12G0183100	-1.72519
OS06G0729000	-1.72497
OS01G0960800	-1.72471
OS01G0769000	-1.72441
OS03G0215900	-1.71902
OS02G0752200	-1.71777
OS11G0153400	-1.71767
OS04G0645600	-1.71677
OS02G0142950	-1.71565
OS03G0150600	-1.71548
OS12G0176800	-1.71498
OS02G0693200	-1.71495
OS12G0533400	-1.71486
XLOC_016163	-1.71296
OS09G0504000	-1.71092
OS01G0708100	-1.71014
OS03G0144100	-1.70696
OS02G0184200	-1.70676
OS05G0406800	-1.70463
OS06G0694400	-1.70353
OS03G0207475	-1.70315
OS04G0271200	-1.70133
OS03G0802500	-1.70085
OS01G0606133	-1.69946
OS09G0298500	-1.69648
OS11G0109600	-1.69585
OS04G0270100	-1.69583
OS06G0594600	-1.6953
OS03G0407050	-1.69477
OS03G0716200	-1.69454
OS07G0151300	-1.69429
OS05G0493500	-1.69415
OS03G0168700	-1.69142
OS01G0946100	-1.68859
OS09G0454300	-1.68828
XLOC_018648	-1.68253
OS05G0389500	-1.68123
OS11G0702700	-1.67909
OS07G0535200	-1.67866
OS03G0101000	-1.67791
OS05G0179950	-1.67464
OS10G0547400	-1.67462
OS08G0473900	-1.67433
OS02G0592833	-1.67416
OS05G0349800	-1.67401
OS12G0630200	-1.67187
OS01G0187000	-1.67005
OS01G0886900	-1.6689
OS08G0490900	-1.66804
OS02G0768400	-1.66667
OS05G0114700	-1.66667
OS11G0133001	-1.66667
OS08G0560600	-1.66667
OS01G0579900	-1.66653
OS03G0659800	-1.66379
OS02G0204300	-1.66264
OS08G0427700	-1.66226
OS08G0528000	-1.66221
OS07G0591700	-1.66045
OS02G0226000	-1.66016
OS03G0163500	-1.65922
OS02G0823400	-1.659
OS04G0379500	-1.65584
OS03G0689900	-1.65434
OS09G0266100	-1.65395
OS02G0690000	-1.65257
OS06G0269200	-1.65143
OS04G0194000	-1.64935
OS03G0336700	-1.64932
OS09G0536400	-1.64911
OS08G0485700	-1.64878
OS03G0713100	-1.64746
OS04G0461800	-1.64702
OS06G0671800	-1.64563
OS02G0829500	-1.64502
OS09G0272300	-1.64382
OS01G0393000	-1.64298
OS08G0327400	-1.64247
OS04G0559200	-1.64174
OS07G0575000	-1.64116
XLOC_033949	-1.63971
OS08G0424200	-1.63782
OS10G0489800	-1.63702
OS07G0462000	-1.63614
OS02G0302200	-1.6356
OS06G0647500	-1.6339
OS01G0687400	-1.63212
OS11G0182900	-1.63106
OS09G0513700	-1.63049
OS01G0664100	-1.63012
OS07G0408500	-1.63008
OS12G0138600	-1.63005
OS03G0773150	-1.62897
OS04G0497700	-1.62633
OS05G0427400	-1.62555
OS03G0816000	-1.6254
OS05G0417200	-1.62468
OS08G0563300	-1.6212
OS06G0559400	-1.62119
OS04G0668700	-1.62021
OS03G0418600	-1.61952
OS01G0618800	-1.61877
[truncated: 521 more rows]

## Sheet: -1.2＜Hp≤-0.8
Gene_id	Hp value
OS01G0676200	-1.19428
OS04G0474300	-1.19409
OS03G0386000	-1.19285
OS01G0727500	-1.19205
OS05G0426000	-1.1918
OS09G0539400	-1.19095
OS03G0297800	-1.19042
OS10G0445600	-1.19041
OS12G0607400	-1.19033
OS01G0734800	-1.1902
OS04G0442000	-1.18887
OS01G0964333	-1.18687
OS05G0170950	-1.18381
OS03G0293450	-1.18282
OS04G0173800	-1.18269
OS04G0610100	-1.1822
OS06G0303800	-1.18162
OS09G0416500	-1.1794
OS12G0607000	-1.17909
OS02G0805100	-1.17846
OS01G0372700	-1.17845
OS07G0480900	-1.17707
OS02G0465900	-1.17362
OS12G0120000	-1.17332
OS02G0790500	-1.17313
OS02G0671100	-1.17282
OS09G0486900	-1.17259
OS02G0125000	-1.17175
XLOC_014062	-1.17161
OS06G0714366	-1.17136
XLOC_036381	-1.17073
OS04G0132500	-1.17036
OS03G0765900	-1.16959
OS02G0621500	-1.16936
OS01G0108800	-1.16906
OS12G0564866	-1.1687
OS08G0395700	-1.16866
XLOC_026074	-1.16863
OS03G0826900	-1.16746
OS08G0274700	-1.167
OS03G0643900	-1.16698
OS02G0592000	-1.16647
XLOC_010926	-1.1664
OS03G0322000	-1.16497
OS02G0136150	-1.16473
OS10G0147200	-1.1611
OS01G0656250	-1.16098
OS10G0575900	-1.16042
OS03G0610900	-1.16011
OS04G0102700	-1.16002
OS01G0623500	-1.15845
OS05G0212300	-1.15833
OS04G0563700	-1.15829
OS01G0761500	-1.1573
OS02G0805900	-1.15697
OS03G0295600	-1.15689
OS03G0750000	-1.15621
OS04G0513900	-1.15566
OS11G0686500	-1.15556
OS07G0204500	-1.15518
OS04G0496600	-1.15334
OS05G0131900	-1.15149
OS06G0219700	-1.15108
OS03G0183300	-1.1505
OS05G0397800	-1.15043
OS06G0182400	-1.14975
OS07G0264100	-1.14851
OS02G0226600	-1.14731
OS03G0280800	-1.14711
OS01G0136900	-1.14433
OS01G0855600	-1.14363
OS04G0573300	-1.14359
OS05G0343400	-1.14255
OS03G0570775	-1.14231
OS10G0509800	-1.14174
OS05G0122700	-1.1409
OS04G0330900	-1.14074
OS02G0570400	-1.14062
OS01G0860601	-1.14052
XLOC_013793	-1.13875
OS05G0344200	-1.13773
OS06G0561000	-1.13715
OS02G0682700	-1.13679
OS12G0257500	-1.13602
OS01G0699400	-1.13544
OS07G0529800	-1.13519
OS05G0557200	-1.13497
OS06G0661766	-1.1346
OS08G0425100	-1.13333
OS09G0554000	-1.13316
XLOC_019480	-1.13262
OS09G0373000	-1.13261
OS05G0105000	-1.13141
OS01G0129500	-1.13092
OS05G0414501	-1.12963
OS01G0728700	-1.12869
OS01G0848900	-1.12854
OS10G0178500	-1.12778
OS02G0679500	-1.12514
OS06G0193000	-1.12438
OS01G0130000	-1.12417
OS07G0575500	-1.12308
OS11G0150700	-1.12295
OS03G0126825	-1.12226
OS07G0544800	-1.12226
OS10G0177200	-1.12211
OS03G0781700	-1.12129
OS09G0514300	-1.12052
OS12G0464400	-1.1205
OS07G0619700	-1.11996
OS07G0162400	-1.11915
OS12G0555400	-1.1189
OS10G0492600	-1.11881
OS08G0278100	-1.11862
OS04G0481400	-1.11849
OS07G0569166	-1.11848
OS02G0530600	-1.1174
OS06G0304700	-1.11613
OS06G0589900	-1.11538
OS12G0291100	-1.1146
OS08G0440300	-1.11438
OS12G0569300	-1.11436
OS03G0851700	-1.11419
OS03G0814800	-1.11324
OS06G0650700	-1.11318
OS08G0492500	-1.11311
OS11G0171300	-1.11285
OS10G0104900	-1.10919
OS04G0525000	-1.10857
OS04G0536300	-1.10794
OS09G0482300	-1.10661
OS09G0482550	-1.10661
OS10G0207400	-1.10549
OS05G0170250	-1.10526
OS07G0614100	-1.10504
OS05G0567700	-1.10484
OS01G0816100	-1.10476
OS02G0734800	-1.10474
XLOC_007325	-1.1045
OS11G0133800	-1.10435
OS06G0650900	-1.10306
OS06G0245900	-1.10213
OS01G0723400	-1.1004
OS08G0428100	-1.10013
OS02G0668500	-1.09883
OS01G0773700	-1.09858
XLOC_002898	-1.09821
OS12G0161100	-1.0978
OS05G0447700	-1.09523
OS01G0719100	-1.09437
OS02G0603900	-1.09375
OS03G0793000	-1.09338
OS10G0462800	-1.09304
OS03G0569000	-1.09297
OS06G0133400	-1.08977
OS06G0136600	-1.08955
OS06G0479200	-1.08935
OS02G0600200	-1.08924
XLOC_034556	-1.0892
OS01G0750100	-1.08886
OS12G0173366	-1.0886
OS07G0210000	-1.08845
OS03G0229801	-1.08691
OS06G0675600	-1.08197
OS11G0601700	-1.08176
OS03G0164300	-1.08173
OS09G0499201	-1.08143
OS09G0557900	-1.08121
OS08G0504500	-1.08097
OS10G0173000	-1.08015
OS05G0524100	-1.07972
OS03G0759500	-1.07898
OS01G0123900	-1.07849
OS07G0422250	-1.07821
OS10G0493900	-1.07772
OS02G0629000	-1.07675
OS08G0162033	-1.07651
OS08G0444440	-1.07573
OS09G0531701	-1.07532
OS01G0613300	-1.07443
OS08G0428900	-1.07335
OS04G0434400	-1.07307
OS02G0722001	-1.07281
OS01G0384800	-1.0717
OS01G0933600	-1.07073
OS06G0292100	-1.07018
OS01G0835500	-1.06989
OS03G0700450	-1.06904
OS08G0412700	-1.06897
OS01G0295700	-1.06888
OS02G0161900	-1.06887
XLOC_020834	-1.06784
OS01G0890900	-1.06709
OS01G0540400	-1.06709
OS01G0729900	-1.06624
OS09G0517000	-1.06595
OS06G0697000	-1.06594
OS03G0826800	-1.06558
OS04G0667300	-1.06522
OS01G0856500	-1.06512
OS03G0607500	-1.06495
OS10G0159600	-1.06429
OS03G0319100	-1.06379
OS08G0397900	-1.06295
OS01G0369200	-1.0618
OS01G0234900	-1.0618
OS07G0409200	-1.06091
OS04G0610600	-1.05962
OS01G0699500	-1.05928
OS08G0320100	-1.05907
OS03G0333700	-1.05753
OS12G0267800	-1.05713
OS04G0306400	-1.05518
OS05G0464300	-1.05495
OS06G0246500	-1.0537
OS02G0543000	-1.05332
OS07G0603500	-1.05263
OS10G0124100	-1.05128
OS02G0730000	-1.05088
OS03G0306900	-1.04608
OS10G0568900	-1.04563
OS03G0333300	-1.04531
OS01G0253900	-1.04514
OS08G0494300	-1.04505
OS02G0707900	-1.0438
OS12G0149800	-1.0434
OS01G0362100	-1.04315
OS04G0644300	-1.04201
OS03G0785900	-1.04157
OS02G0160500	-1.04087
OS03G0797600	-1.04025
OS08G0116800	-1.04013
OS12G0104400	-1.03992
OS01G0644400	-1.03961
OS01G0166100	-1.03895
OS08G0386200	-1.03659
XLOC_027341	-1.03633
OS06G0564700	-1.03622
OS01G0217000	-1.03524
OS03G0808300	-1.03447
XLOC_037139	-1.03396
OS01G0715900	-1.0339
XLOC_025912	-1.03291
OS03G0852600	-1.03285
OS09G0287500	-1.03253
OS01G0867300	-1.0325
OS02G0531450	-1.03035
OS06G0656000	-1.02863
OS08G0394000	-1.02836
OS01G0685900	-1.02835
XLOC_015038	-1.02785
OS03G0173700	-1.0271
OS03G0128500	-1.02691
OS11G0202600	-1.0265
OS07G0585700	-1.02495
OS03G0266300	-1.02482
OS09G0103150	-1.02405
OS09G0535400	-1.0232
OS10G0445500	-1.02265
OS02G0102400	-1.02167
OS11G0204600	-1.02149
OS06G0324400	-1.02142
OS10G0555900	-1.02101
OS02G0606700	-1.02074
OS05G0513100	-1.01906
OS08G0465800	-1.01895
OS07G0422100	-1.01887
OS12G0105600	-1.01848
OS11G0526200	-1.01739
OS01G0655800	-1.01651
OS12G0444800	-1.01481
OS11G0661600	-1.01289
OS03G0156600	-1.01274
OS07G0599600	-1.01198
XLOC_007535	-1.01185
OS01G0149600	-1.01121
OS12G0569500	-1.00974
OS02G0809500	-1.00882
OS09G0109600	-1.00872
OS06G0581000	-1.00767
OS01G0698900	-1.00749
OS06G0663800	-1.00742
OS05G0137300	-1.00693
OS01G0243700	-1.0063
OS06G0558700	-1.00465
XLOC_024139	-1.00445
OS06G0133600	-1.00418
OS02G0649300	-1.0041
OS03G0583700	-1.00383
OS10G0562000	-1.00286
XLOC_023694	-1.00243
XLOC_001416	-1.00194
OS11G0120200	-1.00156
OS02G0829100	-1.00107
OS05G0240200	-1
OS12G0180900	-1
XLOC_025613	-1
XLOC_037032	-1
OS01G0153050	-1
OS01G0273900	-1
OS01G0312600	-1
OS01G0341000	-1
OS01G0341200	-1
OS01G0702500	-1
OS01G0870350	-1
OS02G0158900	-1
OS03G0106550	-1
OS03G0164200	-1
OS03G0182800	-1
OS03G0259001	-1
OS03G0259600	-1
OS03G0335200	-1
OS03G0439650	-1
OS03G0649050	-1
OS03G0687100	-1
OS03G0723700	-1
OS03G0787350	-1
OS05G0320800	-1
OS05G0438201	-1
OS05G0569500	-1
OS06G0200700	-1
OS07G0153150	-1
OS07G0643400	-1
OS08G0256700	-1
OS08G0426000	-1
OS09G0268600	-1
OS09G0369750	-1
OS09G0417800	-1
OS09G0427551	-1
OS09G0455900	-1
OS09G0457400	-1
OS10G0450900	-1
OS10G0533100	-1
OS10G0537800	-1
OS11G0181200	-1
OS11G0204800	-1
OS11G0212000	-1
OS11G0450050	-1
OS12G0116700	-1
OS12G0284800	-1
OS12G0555000	-1
XLOC_003367	-1
XLOC_010764	-1
XLOC_017957	-1
XLOC_018407	-1
XLOC_027332	-1
XLOC_030291	-1
XLOC_033264	-1
OS05G0151200	-1
OS09G0356100	-1
OS12G0103500	-1
OS02G0140800	-1
OS03G0165375	-1
OS03G0180500	-1
OS03G0231600	-1
OS03G0438400	-1
OS05G0122650	-1
OS05G0318300	-1
OS05G0326675	-1
OS10G0538200	-1
OS12G0103580	-1
OS12G0637300	-1
XLOC_014313	-1
XLOC_018406	-1
XLOC_025556	-1
OS11G0454300	-0.999457
XLOC_030212	-0.999029
OS01G0537250	-0.998602
OS03G0115000	-0.998503
OS01G0889400	-0.997565
OS04G0111200	-0.997409
OS08G0122800	-0.997356
OS11G0247500	-0.996493
OS01G0256500	-0.995844
OS08G0485000	-0.995841
XLOC_002505	-0.995506
OS06G0698300	-0.995394
OS08G0473800	-0.995134
OS09G0417600	-0.994962
OS12G0626100	-0.994891
OS12G0478900	-0.994059
OS05G0469600	-0.993143
OS03G0143400	-0.992729
XLOC_004528	-0.99115
OS03G0623100	-0.990553
OS08G0478466	-0.990066
OS08G0467500	-0.990015
OS05G0586050	-0.988477
OS04G0498400	-0.987651
OS03G0168100	-0.986936
OS10G0375700	-0.986636
OS01G0571300	-0.985689
OS04G0537100	-0.983721
OS08G0170800	-0.982859
OS01G0214800	-0.982456
OS04G0511200	-0.979675
OS07G0156732	-0.979125
OS07G0157401	-0.979125
OS03G0244200	-0.978991
OS09G0530600	-0.978946
OS03G0109300	-0.978828
OS09G0547200	-0.978613
OS07G0598000	-0.977931
OS06G0222100	-0.977487
OS02G0658200	-0.977079
OS01G0303300	-0.976551
OS01G0209566	-0.976113
OS02G0120800	-0.975495
OS06G0257450	-0.975449
OS03G0190100	-0.974158
OS02G0734300	-0.974047
OS01G0733001	-0.973849
OS06G0726800	-0.972492
OS04G0480900	-0.9711
OS05G0172000	-0.971014
OS07G0638300	-0.970213
OS11G0505300	-0.969959
OS06G0598850	-0.969644
OS02G0772100	-0.968553
XLOC_023733	-0.968085
OS10G0117000	-0.966812
OS01G0654400	-0.966543
OS01G0574600	-0.966422
OS02G0782700	-0.966226
OS10G0388600	-0.966141
OS02G0739700	-0.96537
OS12G0148700	-0.965268
OS06G0220000	-0.964759
OS09G0370000	-0.964539
OS06G0255400	-0.963979
OS10G0554200	-0.96365
OS02G0769800	-0.963246
OS02G0810900	-0.96286
OS04G0416900	-0.962567
OS09G0240850	-0.9625
OS07G0621400	-0.962485
OS03G0659200	-0.961712
OS01G0833150	-0.961509
OS01G0603300	-0.961335
OS03G0793100	-0.960773
OS02G0630300	-0.960124
OS10G0505900	-0.958541
OS10G0481450	-0.958451
OS01G0699100	-0.958388
OS03G0342900	-0.957856
OS01G0681600	-0.957337
OS11G0206400	-0.957272
OS09G0429350	-0.957154
OS03G0723400	-0.955695
OS02G0767800	-0.955128
OS04G0622501	-0.953488
OS08G0509600	-0.95267
XLOC_031288	-0.952641
OS01G0747300	-0.952503
OS02G0488600	-0.951845
OS06G0130400	-0.951638
OS01G0661601	-0.95122
OS05G0156300	-0.950749
XLOC_010299	-0.949862
OS06G0608700	-0.949718
OS02G0209300	-0.94709
OS04G0589800	-0.946927
OS05G0468800	-0.945896
OS02G0630475	-0.945857
OS10G0492900	-0.945046
OS06G0713000	-0.944954
OS11G0451700	-0.943779
OS05G0179100	-0.942761
OS06G0147500	-0.942735
OS11G0454200	-0.941656
OS10G0467800	-0.941349
OS03G0107700	-0.940794
OS04G0635700	-0.940217
OS11G0528400	-0.939394
OS04G0677650	-0.939096
OS08G0548000	-0.938263
OS03G0353000	-0.938098
OS09G0241550	-0.938028
OS06G0264650	-0.935911
XLOC_035854	-0.935484
OS07G0644400	-0.934569
OS08G0559700	-0.934003
OS06G0139700	-0.933754
OS07G0674100	-0.931257
OS01G0940600	-0.930081
OS07G0545400	-0.929943
OS01G0699600	-0.929891
OS03G0815100	-0.929603
XLOC_032859	-0.928401
OS05G0221200	-0.928135
OS12G0472800	-0.927438
OS08G0425500	-0.926882
OS09G0272500	-0.92674
OS02G0603600	-0.924695
OS03G0348800	-0.924686
OS07G0249600	-0.924346
OS01G0694800	-0.922859
OS06G0661500	-0.922156
OS01G0175100	-0.921664
OS08G0151000	-0.919544
OS01G0666200	-0.919216
OS09G0478600	-0.918557
OS08G0205800	-0.918507
OS05G0552800	-0.918239
OS12G0477050	-0.918232
OS02G0530300	-0.918213
OS03G0690000	-0.916463
OS05G0155500	-0.914266
OS04G0603000	-0.913669
OS01G0693400	-0.913649
OS03G0407000	-0.91272
OS03G0729000	-0.912546
OS06G0121500	-0.91236
OS06G0145800	-0.911778
OS07G0459000	-0.91133
XLOC_020516	-0.910632
OS01G0101800	-0.910631
OS04G0506000	-0.910217
OS03G0174200	-0.908616
OS06G0308200	-0.908513
OS01G0793800	-0.906634
OS02G0124800	-0.906217
OS01G0910800	-0.905796
OS02G0801200	-0.905325
XLOC_035277	-0.905111
OS05G0195200	-0.904936
OS03G0133100	-0.904267
OS01G0159600	-0.90288
OS08G0237200	-0.901408
OS03G0187700	-0.901171
OS10G0315900	-0.900662
OS05G0409300	-0.899491
OS07G0182400	-0.895958
OS06G0589300	-0.895522
OS05G0542500	-0.895197
OS07G0189700	-0.894695
OS05G0516300	-0.894109
OS08G0150600	-0.892533
OS04G0573000	-0.891348
OS02G0592700	-0.889646
OS06G0232400	-0.889251
OS03G0381500	-0.887976
OS05G0304200	-0.887168
OS09G0460100	-0.884947
OS10G0551401	-0.884716
XLOC_021641	-0.88457
OS08G0282500	-0.883939
OS05G0381400	-0.88211
OS04G0208500	-0.880768
OS06G0567200	-0.880389
OS04G0541700	-0.87966
OS01G0654450	-0.877551
OS03G0678800	-0.877339
OS04G0607150	-0.875946
OS05G0538900	-0.875344
OS10G0382400	-0.875177
OS04G0414500	-0.874789
OS04G0510900	-0.874468
OS02G0531600	-0.873474
OS03G0170200	-0.872396
OS10G0372800	-0.871845
OS02G0633200	-0.871256
OS11G0533400	-0.869237
OS03G0218100	-0.868852
OS06G0637500	-0.867902
OS05G0125900	-0.867317
XLOC_017308	-0.867145
OS06G0565300	-0.86711
OS04G0577300	-0.866604
OS02G0797400	-0.865272
OS05G0128200	-0.864321
OS03G0305100	-0.864224
OS01G0930000	-0.862451
OS01G0720700	-0.862313
OS01G0723500	-0.862069
OS03G0436100	-0.86188
OS11G0373711	-0.86188
OS04G0386700	-0.860331
OS07G0628600	-0.860093
OS04G0674300	-0.858048
OS03G0604566	-0.857561
OS02G0510200	-0.85715
OS05G0519300	-0.856287
OS03G0850200	-0.856037
OS10G0496900	-0.855856
OS12G0129400	-0.855491
OS02G0739100	-0.854545
OS01G0183850	-0.852848
XLOC_013200	-0.852804
OS06G0320500	-0.852713
OS09G0538500	-0.852669
OS02G0740500	-0.852183
OS09G0247700	-0.85166
OS06G0300500	-0.850534
OS01G0584900	-0.849711
OS08G0276100	-0.849624
OS10G0427600	-0.848276
OS06G0343500	-0.848214
OS09G0400200	-0.847399
OS01G0657801	-0.846847
OS09G0402300	-0.846672
OS07G0157700	-0.846358
OS03G0738600	-0.846257
OS01G0513400	-0.844977
OS09G0483400	-0.844881
OS03G0193700	-0.844021
OS09G0458700	-0.843548
OS10G0132500	-0.843537
OS04G0629600	-0.841906
OS02G0699800	-0.84145
OS01G0913100	-0.841067
OS03G0199300	-0.840779
OS01G0719600	-0.84
OS09G0475500	-0.839458
OS10G0160100	-0.838478
OS04G0606000	-0.836553
OS05G0404200	-0.836144
OS01G0363600	-0.834658
OS01G0935600	-0.833776
OS01G0119000	-0.833333
OS01G0927000	-0.833083
OS09G0478100	-0.832402
OS04G0667600	-0.832335
OS02G0257200	-0.831841
OS04G0252850	-0.831515
OS05G0426350	-0.830464
OS05G0415700	-0.830237
OS04G0551600	-0.829365
OS08G0385000	-0.829195
OS01G0392600	-0.827815
OS09G0522000	-0.826827
OS04G0414700	-0.825077
XLOC_021133	-0.825
OS06G0498800	-0.824852
OS10G0476000	-0.82284
OS05G0421600	-0.822309
OS10G0438500	-0.821831
OS06G0696450	-0.82001
OS06G0200350	-0.819283
OS01G0605500	-0.818685
OS04G0526000	-0.818334
OS03G0173500	-0.817436
OS06G0307900	-0.817289
XLOC_005515	-0.816617
OS05G0179300	-0.815907
OS06G0334400	-0.815427
OS03G0803100	-0.814687
OS02G0587000	-0.81457
OS10G0546400	-0.814267
OS03G0314750	-0.813414
OS04G0549600	-0.812853
OS09G0131150	-0.812246
OS04G0657500	-0.811765
OS07G0608300	-0.810986
OS11G0638900	-0.809149
OS03G0322900	-0.808597
OS06G0702100	-0.807219
OS02G0494000	-0.806061
OS02G0463401	-0.805708
OS09G0570850	-0.805556
OS12G0273700	-0.804404
OS05G0532500	-0.804313
OS01G0860400	-0.803763
OS01G0266400	-0.802947
OS11G0300600	-0.801724
OS11G0666200	-0.8
OS10G0542550	-0.799472

## Sheet: -0.8＜Hp≤-0.2
Gene_id	Hp value
OS07G0677900	-0.798817
OS08G0450200	-0.79845
OS02G0122600	-0.798415
OS09G0491788	-0.798312
OS09G0566400	-0.797592
OS06G0153900	-0.796763
OS11G0516400	-0.793814
OS11G0454000	-0.793807
OS07G0134800	-0.792249
OS12G0107700	-0.791812
OS10G0536400	-0.78806
OS06G0136900	-0.788007
OS08G0484200	-0.785349
OS03G0796000	-0.785251
OS05G0311500	-0.785124
OS12G0428200	-0.785029
OS05G0576500	-0.78495
OS01G0763900	-0.784615
OS09G0491772	-0.784144
OS05G0249500	-0.783439
OS06G0695800	-0.783122
OS03G0231150	-0.7831
OS04G0399300	-0.782772
XLOC_009500	-0.781741
OS04G0618100	-0.781562
OS03G0760500	-0.779917
OS01G0254100	-0.778574
OS11G0522900	-0.778102
XLOC_024611	-0.777714
XLOC_027295	-0.777299
OS01G0856000	-0.776995
OS05G0373900	-0.776465
OS04G0165000	-0.775281
OS01G0590300	-0.773247
OS02G0467600	-0.772321
OS01G0195300	-0.771751
XLOC_001015	-0.770492
OS02G0108100	-0.770349
OS12G0568500	-0.766749
OS12G0228400	-0.765705
OS12G0560700	-0.763746
OS06G0730200	-0.762712
OS01G0725900	-0.762162
OS05G0540900	-0.761724
OS04G0387900	-0.759494
OS01G0705200	-0.759319
OS02G0527200	-0.75889
OS04G0626500	-0.758429
OS10G0163310	-0.75693
OS03G0857100	-0.755778
OS02G0284550	-0.754571
OS03G0640000	-0.753655
OS03G0584400	-0.75067
OS05G0588900	-0.75
OS08G0151600	-0.749654
OS12G0588800	-0.749563
OS05G0439100	-0.747172
XLOC_027238	-0.746479
OS01G0124200	-0.74601
OS06G0154600	-0.742984
OS02G0756850	-0.742069
OS01G0305200	-0.736842
XLOC_016351	-0.734012
OS10G0100500	-0.733945
OS02G0175400	-0.731801
OS06G0658500	-0.731092
OS08G0393900	-0.730496
OS09G0439500	-0.728285
OS06G0340301	-0.727528
OS10G0392400	-0.727012
OS06G0341300	-0.726887
OS10G0205300	-0.726225
OS08G0143300	-0.725632
OS07G0692900	-0.72452
OS01G0303800	-0.723903
OS01G0682500	-0.723708
OS03G0208900	-0.722665
XLOC_021132	-0.722605
OS02G0684400	-0.721521
OS03G0100010	-0.719054
OS01G0975900	-0.718447
OS04G0388601	-0.71789
OS01G0170000	-0.716981
OS09G0241100	-0.716734
OS01G0776700	-0.715747
OS10G0189600	-0.715068
OS11G0582100	-0.713424
OS04G0579200	-0.712054
OS08G0472000	-0.711981
OS11G0598800	-0.711286
OS03G0288900	-0.708318
OS05G0500200	-0.706685
OS09G0423902	-0.706422
OS12G0158800	-0.706318
OS10G0368400	-0.704663
OS03G0822400	-0.70411
OS01G0750600	-0.703264
XLOC_001007	-0.702958
OS06G0524400	-0.702411
OS03G0762100	-0.699454
OS10G0465700	-0.698745
OS04G0576900	-0.698526
OS06G0236300	-0.697842
OS04G0472400	-0.697821
OS08G0248700	-0.69697
OS01G0629750	-0.694942
OS09G0479300	-0.693502
OS01G0794400	-0.690249
OS01G0939300	-0.688162
OS02G0247500	-0.6862
OS03G0241400	-0.686099
OS07G0680900	-0.686062
OS03G0103400	-0.685897
OS01G0782800	-0.685552
OS03G0736600	-0.685535
OS08G0420700	-0.684693
OS01G0843300	-0.681319
OS06G0140700	-0.680454
OS01G0535400	-0.680308
OS04G0416450	-0.678019
OS11G0687200	-0.675556
OS01G0283600	-0.675149
OS10G0522500	-0.674312
OS03G0334200	-0.674172
OS09G0442300	-0.673733
OS01G0276600	-0.673522
OS01G0186900	-0.672974
OS06G0142800	-0.672732
OS06G0142400	-0.672562
OS03G0326500	-0.671851
OS06G0696600	-0.671339
OS01G0182400	-0.671111
OS01G0844500	-0.66965
XLOC_003483	-0.667297
OS04G0408600	-0.666667
OS06G0143700	-0.666667
OS04G0387300	-0.665278
OS07G0517600	-0.664627
XLOC_034380	-0.663475
OS07G0256200	-0.662432
OS10G0395100	-0.66167
OS01G0802600	-0.661591
OS06G0320000	-0.661037
OS09G0330700	-0.660846
OS03G0305600	-0.660729
OS03G0711650	-0.660448
OS04G0520700	-0.659947
OS12G0408100	-0.659091
OS05G0370650	-0.659028
OS11G0130900	-0.65625
OS07G0273600	-0.653495
OS01G0346400	-0.652806
OS09G0522100	-0.652691
OS04G0598000	-0.651427
OS10G0542400	-0.649899
OS04G0481600	-0.649832
OS03G0581200	-0.649351
OS08G0477900	-0.646115
OS12G0147200	-0.645441
OS05G0572700	-0.644328
OS04G0557500	-0.643411
OS12G0406000	-0.643324
OS02G0258250	-0.643316
OS03G0820500	-0.643032
OS05G0157500	-0.64297
OS03G0285300	-0.642607
OS06G0726200	-0.642047
OS12G0188500	-0.641138
OS03G0103800	-0.640483
OS03G0587200	-0.639074
OS08G0496900	-0.636905
OS08G0542300	-0.636432
OS05G0512500	-0.635558
OS01G0680950	-0.635468
OS03G0216000	-0.634675
OS01G0780900	-0.634115
OS10G0548100	-0.633367
OS01G0775400	-0.632836
OS12G0169950	-0.632153
OS11G0150100	-0.631295
OS11G0580000	-0.630396
OS05G0108500	-0.628368
OS01G0962700	-0.62434
OS04G0479700	-0.624242
OS04G0583900	-0.623384
OS11G0153800	-0.623357
OS12G0478200	-0.623047
OS11G0552500	-0.622642
OS01G0582600	-0.622142
XLOC_036775	-0.619399
OS12G0228300	-0.618898
OS05G0208550	-0.617669
OS02G0223700	-0.614508
OS08G0526100	-0.613043
OS05G0545400	-0.611831
XLOC_000827	-0.61078
OS06G0581151	-0.610766
OS03G0764100	-0.608302
XLOC_034334	-0.6082
OS05G0542150	-0.606557
OS06G0639300	-0.605684
OS05G0160800	-0.605453
OS03G0397700	-0.603865
OS03G0268600	-0.603214
OS02G0703600	-0.602725
OS07G0248800	-0.602695
OS09G0422500	-0.602339
OS01G0552850	-0.601841
OS05G0445100	-0.601321
OS04G0667800	-0.599305
OS02G0193600	-0.597538
OS10G0481000	-0.594509
OS09G0378700	-0.59292
OS02G0193300	-0.589958
OS12G0102100	-0.587481
OS02G0129000	-0.587013
OS03G0758551	-0.583496
OS01G0667900	-0.582846
OS05G0560200	-0.579655
OS03G0790900	-0.57947
OS04G0456700	-0.577539
OS08G0504700	-0.575908
OS03G0269900	-0.575334
OS02G0286891	-0.575221
OS01G0540800	-0.574111
OS03G0672400	-0.573959
OS03G0189100	-0.573561
OS05G0472700	-0.572193
OS03G0294650	-0.570833
OS03G0327100	-0.570417
OS01G0362000	-0.569024
OS03G0197300	-0.568905
OS08G0453200	-0.56859
OS05G0217000	-0.565764
OS11G0128400	-0.565652
OS02G0617075	-0.564806
OS09G0315200	-0.563359
OS06G0553200	-0.563353
OS05G0179450	-0.562654
OS01G0507700	-0.562257
OS02G0775200	-0.560508
OS12G0105962	-0.56
OS03G0411100	-0.558107
OS07G0646200	-0.557352
OS01G0731100	-0.556166
XLOC_010962	-0.555783
XLOC_023015	-0.555317
OS06G0491300	-0.553398
XLOC_020765	-0.552301
OS06G0317200	-0.551313
OS03G0337550	-0.551196
OS04G0543500	-0.550525
OS01G0228500	-0.55027
OS07G0123500	-0.548282
OS04G0506300	-0.54717
OS01G0144600	-0.544869
OS05G0549800	-0.542857
OS01G0260000	-0.5427
OS01G0845000	-0.542601
OS03G0125100	-0.540805
OS02G0629200	-0.540541
OS08G0199400	-0.539504
OS08G0487900	-0.539359
XLOC_028302	-0.539268
OS12G0551900	-0.537446
OS05G0122500	-0.535135
OS02G0232050	-0.53285
OS09G0478300	-0.532286
XLOC_017451	-0.531941
OS10G0563600	-0.531143
OS07G0129200	-0.530928
OS03G0406900	-0.529052
OS01G0105900	-0.528043
OS02G0537800	-0.527905
OS01G0133832	-0.526818
OS09G0481800	-0.524664
OS08G0107600	-0.524324
XLOC_029098	-0.523506
OS05G0429751	-0.522807
OS06G0667266	-0.521978
OS03G0338800	-0.521931
OS09G0508000	-0.520468
OS07G0602900	-0.51871
XLOC_020751	-0.517588
OS12G0538800	-0.516854
OS05G0588250	-0.515385
XLOC_021168	-0.515032
OS01G0849950	-0.514286
OS06G0206401	-0.514081
OS01G0878200	-0.51227
OS11G0177400	-0.511172
OS05G0332300	-0.510461
OS08G0495800	-0.510067
OS09G0566600	-0.508908
OS08G0481000	-0.505241
OS02G0669500	-0.503806
OS10G0565150	-0.501908
OS11G0106900	-0.500965
OS07G0580766	-0.500657
OS05G0478400	-0.499305
OS06G0168600	-0.494544
OS01G0541000	-0.494092
OS01G0863300	-0.493727
OS04G0430200	-0.492308
OS05G0371500	-0.492099
OS06G0587300	-0.491739
OS06G0620600	-0.491184
OS03G0302800	-0.491124
OS03G0209800	-0.491032
OS04G0510000	-0.489912
OS01G0204000	-0.489484
XLOC_014312	-0.489392
OS03G0104100	-0.487892
OS10G0126700	-0.486971
OS06G0683400	-0.486171
OS03G0723800	-0.485265
OS02G0614200	-0.485083
OS08G0459700	-0.481444
OS10G0516200	-0.480291
OS09G0508900	-0.479278
OS01G0176500	-0.479037
OS06G0348800	-0.477387
OS03G0215200	-0.477124
OS05G0112900	-0.474308
OS04G0445000	-0.474255
OS12G0299300	-0.474052
XLOC_022114	-0.473856
OS02G0152400	-0.473837
OS02G0756800	-0.470549
OS04G0556000	-0.469985
OS11G0107700	-0.469855
OS12G0155250	-0.468857
XLOC_006530	-0.468745
OS06G0347100	-0.466855
OS11G0202450	-0.464841
OS02G0633900	-0.462673
OS01G0644200	-0.461756
OS04G0467901	-0.461393
OS04G0550200	-0.460628
XLOC_023919	-0.459716
OS02G0633700	-0.459712
OS12G0124700	-0.459578
OS12G0459300	-0.45902
OS03G0411300	-0.457967
OS04G0372400	-0.455537
OS08G0551225	-0.452991
OS10G0529300	-0.452391
OS01G0972300	-0.451368
OS04G0617200	-0.451363
XLOC_021615	-0.449035
OS06G0341500	-0.446863
OS01G0263300	-0.443823
OS01G0591300	-0.440678
OS10G0163130	-0.439103
OS02G0134200	-0.438095
OS06G0202700	-0.437946
OS06G0506200	-0.43662
OS01G0793900	-0.435635
OS08G0107900	-0.432776
OS05G0227600	-0.431109
XLOC_017271	-0.429906
OS12G0616000	-0.429465
OS06G0233800	-0.427263
OS07G0182900	-0.426993
OS11G0693800	-0.426673
OS01G0278000	-0.425031
OS01G0924200	-0.422905
OS09G0315000	-0.421628
OS07G0592100	-0.420752
OS05G0456100	-0.419255
OS10G0386300	-0.418598
XLOC_008195	-0.413553
XLOC_021442	-0.413047
OS08G0408500	-0.409946
OS08G0397800	-0.409869
OS02G0177300	-0.409836
XLOC_012103	-0.409737
OS07G0406800	-0.408755
XLOC_010789	-0.4076
OS05G0380900	-0.4069
OS03G0821950	-0.406448
XLOC_025952	-0.399668
OS07G0212400	-0.399568
OS05G0180500	-0.399412
OS11G0638200	-0.399188
OS12G0110700	-0.398125
OS06G0127800	-0.397041
OS05G0235800	-0.395147
OS06G0271900	-0.39499
OS01G0513900	-0.394565
OS03G0594700	-0.394452
OS10G0520400	-0.393162
OS08G0564400	-0.390494
XLOC_000915	-0.387668
OS10G0508000	-0.384091
OS12G0235600	-0.383495
OS12G0467300	-0.37965
OS06G0210000	-0.37931
OS03G0570800	-0.379152
OS12G0458900	-0.375663
OS01G0223200	-0.374322
OS03G0366800	-0.372336
XLOC_027039	-0.372204
XLOC_008268	-0.371825
OS01G0118700	-0.371429
OS02G0484975	-0.368343
OS10G0127000	-0.367836
OS06G0294200	-0.366366
OS04G0476600	-0.36603
OS01G0647200	-0.365
OS01G0789000	-0.364823
OS02G0540700	-0.364614
OS10G0558600	-0.364578
OS02G0102900	-0.362637
OS11G0346016	-0.362573
OS06G0225600	-0.362096
OS12G0405400	-0.361292
OS05G0493400	-0.359673
OS01G0127700	-0.357843
XLOC_024686	-0.357143
OS05G0442400	-0.356451
OS02G0699433	-0.353952
OS05G0542200	-0.352352
OS12G0446900	-0.352113
OS01G0777300	-0.352011
OS06G0132801	-0.351057
OS10G0555600	-0.350779
OS01G0923000	-0.348542
OS02G0247600	-0.348367
OS02G0498100	-0.348166
OS04G0379400	-0.345828
OS07G0154100	-0.343222
OS06G0175500	-0.343083
OS02G0181300	-0.34181
OS06G0168700	-0.339504
OS02G0670700	-0.338645
OS03G0329700	-0.338547
XLOC_008860	-0.337447
OS05G0399400	-0.332611
OS01G0127600	-0.331618
OS02G0282500	-0.328358
OS09G0327575	-0.327926
OS09G0279400	-0.325606
OS04G0405401	-0.324374
OS07G0507200	-0.322914
OS07G0685800	-0.321784
OS02G0177600	-0.320988
OS06G0539066	-0.320537
XLOC_009722	-0.320022
OS05G0579500	-0.318099
OS06G0202100	-0.316369
OS01G0905300	-0.314338
OS07G0236200	-0.312807
OS10G0183500	-0.312559
OS03G0268750	-0.312349
OS06G0154500	-0.311739
OS10G0575100	-0.311404
OS01G0905200	-0.311377
OS06G0492000	-0.31134
OS06G0589500	-0.301874
OS03G0722200	-0.300476
OS09G0475800	-0.300448
XLOC_021345	-0.293886
OS03G0836200	-0.291017
OS04G0369000	-0.290649
OS07G0191301	-0.290424
OS08G0129600	-0.289078
OS11G0218100	-0.288299
OS03G0766800	-0.285064
OS12G0265100	-0.284997
OS10G0462300	-0.283073
OS05G0581300	-0.277712
OS06G0289900	-0.27761
OS04G0454900	-0.276877
OS05G0461600	-0.276555
OS03G0134900	-0.275154
OS03G0191900	-0.273927
OS01G0758350	-0.271207
OS08G0535800	-0.269168
OS04G0152500	-0.265186
OS04G0478600	-0.265123
OS01G0228901	-0.262204
OS01G0934100	-0.259341
OS05G0479800	-0.259259
OS03G0185800	-0.255022
OS03G0808150	-0.252603
OS04G0655300	-0.25
OS12G0293000	-0.248
OS10G0402200	-0.245361
OS04G0556500	-0.244828
OS01G0531000	-0.244224
OS07G0635900	-0.243192
OS12G0266000	-0.242754
OS04G0685700	-0.236965
OS07G0599500	-0.236152
OS04G0464400	-0.235088
OS01G0732801	-0.233589
OS03G0409600	-0.231579
XLOC_036066	-0.229752
OS06G0673300	-0.229345
XLOC_022788	-0.228749
OS05G0146900	-0.228009
OS04G0556100	-0.227235
OS07G0582400	-0.226604
OS04G0555300	-0.224301
OS11G0431700	-0.223841
OS03G0333800	-0.22305
OS05G0332801	-0.222222
XLOC_010137	-0.221053
OS08G0531900	-0.219272
OS01G0539900	-0.21719
OS03G0250000	-0.213967
OS05G0548900	-0.213395
OS05G0255800	-0.212768
OS06G0149100	-0.211996
OS02G0232000	-0.209685
OS05G0157300	-0.209103
OS12G0438400	-0.208504
OS02G0818700	-0.207913
OS08G0367300	-0.206942
OS07G0137500	-0.205721
XLOC_036045	-0.205067
XLOC_025145	-0.20256
OS08G0538700	-0.200049
OS11G0661900	-0.198758

## Sheet: -0.2＜Hp≤0.2
Gene_id	Hp value
OS12G0622900	-0.197564
OS05G0269500	-0.195042
OS02G0301650	-0.194435
OS01G0223000	-0.193628
XLOC_014295	-0.191993
OS04G0616400	-0.191643
OS06G0196700	-0.190174
OS07G0282300	-0.186373
OS11G0484300	-0.185495
OS03G0556200	-0.184507
OS01G0544700	-0.182621
OS02G0771666	-0.181864
OS10G0543800	-0.179231
OS09G0242600	-0.174608
OS01G0511600	-0.171865
OS06G0567433	-0.171135
OS09G0365900	-0.170237
OS07G0642100	-0.168054
OS10G0498800	-0.167875
OS04G0604300	-0.166905
OS09G0457900	-0.159091
OS02G0733900	-0.157895
OS01G0864500	-0.157819
OS02G0148700	-0.156944
OS11G0693900	-0.152092
OS02G0658000	-0.1517
OS02G0221900	-0.151641
OS03G0820400	-0.147441
OS05G0550100	-0.145681
OS12G0503200	-0.144254
OS08G0189500	-0.141087
OS05G0158200	-0.140894
OS10G0536700	-0.140496
OS09G0367900	-0.140299
OS12G0156900	-0.137177
OS03G0336400	-0.136721
OS03G0448500	-0.134085
OS07G0492300	-0.133019
OS02G0677300	-0.13121
OS07G0592000	-0.130287
OS03G0141200	-0.123307
OS10G0428200	-0.123219
OS06G0142300	-0.120802
OS04G0486800	-0.120404
OS02G0759400	-0.119691
OS02G0685200	-0.118768
XLOC_007655	-0.116564
OS07G0589200	-0.113514
OS06G0586300	-0.11194
OS01G0539400	-0.109017
OS12G0567300	-0.106017
XLOC_029099	-0.104481
OS12G0407100	-0.10397
OS07G0248900	-0.101695
OS11G0687800	-0.0980916
OS06G0142350	-0.0966489
OS03G0104901	-0.0952707
OS03G0315400	-0.0949423
OS01G0656200	-0.0874678
XLOC_035121	-0.0862081
OS11G0685400	-0.0845809
OS04G0487000	-0.0832871
OS04G0121100	-0.0812325
OS03G0200200	-0.0805571
OS11G0684700	-0.0792291
OS02G0198400	-0.077381
OS05G0209000	-0.0757202
XLOC_025506	-0.0729927
OS07G0145500	-0.0727273
OS06G0189600	-0.0714895
OS06G0271300	-0.0701754
OS03G0382350	-0.0689324
OS02G0293300	-0.0671141
OS11G0141400	-0.0670051
OS02G0610500	-0.0638527
XLOC_029087	-0.0599434
OS01G0553600	-0.0599307
OS03G0331600	-0.0595334
OS05G0169600	-0.0578512
OS12G0466200	-0.0564782
OS05G0457200	-0.0540184
OS10G0488850	-0.052755
OS01G0765400	-0.0512091
XLOC_031657	-0.0496324
OS08G0543050	-0.0480769
OS04G0622400	-0.0480349
OS05G0476200	-0.047636
OS06G0160100	-0.0473147
OS03G0438200	-0.0462196
OS03G0181100	-0.0450881
OS01G0693466	-0.0442606
OS02G0581200	-0.0442232
XLOC_017853	-0.0435558
OS08G0443800	-0.0405904
OS11G0648700	-0.0395531
OS04G0420700	-0.0382344
OS04G0108101	-0.0332594
OS06G0147800	-0.0317097
OS10G0495400	-0.0261389
OS01G0781600	-0.0200236
OS01G0781833	-0.0200236
OS05G0104650	-0.02
XLOC_033545	-0.0166681
OS03G0296200	-0.015015
OS09G0498500	-0.0125174
XLOC_016853	-0.0110433
OS04G0478000	-0.0107246
OS09G0116600	-0.00925164
OS02G0109501	-0.00516462
OS06G0230400	-0.00242961
OS07G0257200	-0.00222717
OS10G0495416	-2.83461e-15
OS01G0114800	0
OS01G0692000	0.000968679
OS05G0198950	0.00187852
OS04G0669200	0.00302004
OS04G0191600	0.00413286
OS04G0415401	0.00815288
OS10G0540050	0.0125413
OS03G0711525	0.0127477
OS07G0517900	0.0128866
XLOC_007836	0.015015
OS04G0618200	0.0157526
OS04G0674000	0.0163555
OS09G0523200	0.0175119
OS04G0621650	0.0179641
OS01G0110100	0.0232558
OS12G0451300	0.0232558
OS09G0427100	0.0275803
OS01G0937400	0.0276316
OS06G0365700	0.0345088
OS04G0644400	0.0348028
OS11G0654100	0.0351552
OS07G0228300	0.0363541
OS12G0587200	0.0369004
OS04G0477900	0.0403562
OS09G0100800	0.0406654
OS08G0108100	0.0419355
OS01G0353900	0.0422282
OS08G0540400	0.0437956
OS05G0172100	0.047619
OS04G0413200	0.0501319
OS05G0370200	0.0504963
OS02G0513100	0.0509831
OS12G0231700	0.0514913
OS05G0521950	0.0518519
OS02G0174800	0.0536585
OS06G0621500	0.057971
XLOC_011290	0.0597039
OS10G0416800	0.0621062
OS03G0661800	0.0635137
OS08G0383250	0.063867
OS01G0667600	0.0652945
OS07G0674800	0.0663291
OS04G0370300	0.0667645
OS07G0551650	0.0670417
OS07G0204800	0.06894
OS10G0488900	0.0728155
OS01G0195000	0.0739394
OS04G0244800	0.0778187
OS03G0379500	0.0779505
OS06G0274000	0.078818
OS05G0370100	0.0800821
OS04G0206300	0.0806152
OS11G0672400	0.0864516
OS05G0117798	0.0939329
OS04G0403400	0.0942335
OS06G0138900	0.0965546
OS06G0139150	0.0965546
OS08G0399050	0.096947
XLOC_001020	0.0980886
OS03G0170701	0.0982428
OS05G0380700	0.101024
OS04G0546500	0.101273
OS08G0456600	0.104515
OS06G0682300	0.105165
OS10G0126600	0.106322
OS04G0206700	0.112554
OS03G0575500	0.114093
OS04G0623066	0.116502
OS07G0160100	0.116624
OS09G0314200	0.118329
XLOC_035329	0.118509
OS03G0679800	0.118557
OS01G0794100	0.11912
OS08G0174800	0.124183
OS03G0816800	0.125285
OS08G0415600	0.126354
OS08G0507702	0.126706
XLOC_020644	0.128015
OS05G0427100	0.131938
OS05G0438800	0.132754
OS10G0578050	0.136585
OS05G0176700	0.136668
OS09G0240975	0.136986
OS01G0135700	0.138049
OS12G0466800	0.140037
XLOC_030901	0.143735
OS06G0490200	0.143952
XLOC_022353	0.148748
XLOC_008875	0.150506
OS03G0433733	0.152583
OS03G0787000	0.15534
OS07G0669650	0.155961
OS06G0204100	0.157316
OS12G0105975	0.159077
OS11G0663100	0.159882
OS03G0379300	0.160182
OS01G0269500	0.162113
OS06G0141800	0.164894
XLOC_022221	0.167153
XLOC_003596	0.168591
OS06G0134466	0.169103
OS09G0115900	0.171375
OS11G0104866	0.171694
OS06G0145600	0.173114
OS03G0655400	0.174529
OS09G0537700	0.175603
OS01G0535300	0.176471
OS09G0535500	0.176955
OS04G0598500	0.17762
OS03G0820300	0.178153
OS09G0325300	0.178783
OS06G0121800	0.179371
OS05G0592450	0.181502
XLOC_011292	0.186053
OS03G0645900	0.186488
OS06G0483701	0.188176
XLOC_036859	0.188785
OS04G0412300	0.18916
OS01G0781100	0.19188
OS09G0124566	0.19612
OS08G0372900	0.196904
OS06G0286700	0.2
OS06G0134300	0.212939

## Sheet: 0.2＜Hp≤0.8
Gene_id	Hp value
OS06G0647400	0.220942
OS05G0584400	0.221622
OS01G0175850	0.222552
OS01G0240600	0.224891
OS01G0188900	0.228241
OS03G0171300	0.229008
OS11G0210500	0.234828
OS12G0242500	0.235187
OS08G0382800	0.237446
OS10G0131550	0.237692
OS03G0285800	0.23863
OS12G0429900	0.238739
XLOC_005952	0.241379
OS06G0720400	0.241879
OS06G0722450	0.241879
OS06G0722700	0.241879
OS06G0723900	0.241879
OS05G0505383	0.244063
OS06G0696400	0.252693
OS03G0227700	0.253796
OS05G0210500	0.255334
OS04G0586500	0.259594
OS03G0327700	0.260201
OS01G0364800	0.262319
OS02G0765900	0.26745
OS08G0498400	0.268921
OS01G0203800	0.274166
XLOC_014383	0.274508
OS04G0532100	0.275046
OS01G0757900	0.275556
OS03G0612600	0.276231
OS01G0781200	0.278598
XLOC_033536	0.282738
OS09G0369400	0.287205
XLOC_009438	0.288037
XLOC_020736	0.288063
OS03G0741100	0.288967
OS06G0635200	0.289362
OS04G0367800	0.291286
OS03G0307000	0.292135
OS08G0396200	0.292667
OS09G0328800	0.297052
XLOC_020643	0.298537
XLOC_015739	0.300131
XLOC_011062	0.301262
OS12G0532500	0.302128
OS02G0640800	0.304528
OS01G0115700	0.304878
OS06G0367500	0.306944
OS01G0891400	0.309136
OS04G0376100	0.31016
OS06G0707350	0.310592
OS10G0521000	0.314247
OS11G0102600	0.314422
OS05G0223000	0.314695
OS11G0106000	0.316976
OS06G0720100	0.321613
OS01G0217500	0.325444
OS10G0446800	0.326531
OS04G0613000	0.326667
OS06G0138700	0.32741
OS03G0241900	0.327692
XLOC_008324	0.32941
OS04G0552300	0.330057
OS06G0201000	0.332466
OS05G0560900	0.333962
OS02G0222100	0.334204
OS12G0605200	0.335413
OS02G0608500	0.335621
OS06G0328850	0.336956
OS09G0238700	0.341573
OS08G0160600	0.343137
OS11G0235300	0.344828
OS08G0104800	0.345238
OS11G0220700	0.345843
OS05G0453401	0.349737
OS03G0112101	0.350208
OS10G0162854	0.351702
OS08G0490100	0.352219
OS04G0431700	0.355224
OS01G0846300	0.363719
OS06G0483500	0.365395
OS06G0480000	0.366162
OS11G0655300	0.366379
XLOC_021227	0.367589
OS01G0937300	0.367905
OS12G0408800	0.380544
XLOC_009419	0.380615
OS01G0206600	0.381892
OS10G0516100	0.38692
OS06G0155900	0.389338
OS01G0916950	0.390533
OS01G0798200	0.390933
XLOC_028203	0.391421
OS03G0105000	0.391492
OS12G0556300	0.391635
OS07G0468900	0.391834
OS11G0685200	0.391846
OS09G0445600	0.392896
OS01G0810700	0.394231
OS06G0127100	0.394546
XLOC_006519	0.394849
OS02G0742900	0.396441
OS12G0410200	0.401121
OS11G0695900	0.401586
OS08G0255500	0.401869
XLOC_030292	0.403342
OS04G0497000	0.417241
OS01G0114700	0.417647
OS01G0660200	0.417749
OS11G0664500	0.417801
OS09G0122500	0.42219
OS02G0249700	0.427587
OS04G0311100	0.428212
OS10G0318900	0.433766
OS11G0655000	0.435112
OS02G0282900	0.435233
OS06G0669100	0.43586
OS04G0429900	0.436202
OS08G0395800	0.437163
OS04G0689000	0.438304
OS10G0136200	0.438667
OS10G0532800	0.442786
OS04G0458000	0.445096
OS03G0838900	0.445378
XLOC_009417	0.449407
OS08G0189600	0.449712
OS08G0144100	0.45
OS01G0510901	0.45098
OS11G0118350	0.453669
OS09G0328066	0.453744
OS01G0868300	0.454437
OS05G0166900	0.45842
OS01G0354200	0.461143
OS12G0568750	0.461701
OS04G0394500	0.462737
OS03G0133000	0.463535
OS06G0498000	0.465217
OS03G0106200	0.466942
OS05G0376200	0.467429
OS10G0139700	0.471627
OS10G0366400	0.471807
OS01G0349600	0.472884
OS05G0146100	0.473802
OS01G0327100	0.474542
OS03G0177966	0.476868
OS11G0151400	0.479302
OS12G0116200	0.479905
OS09G0551800	0.47993
OS11G0488400	0.480132
OS03G0192800	0.483062
OS09G0477700	0.486202
OS01G0590700	0.491183
OS06G0140200	0.492557
OS02G0816600	0.492581
OS02G0272800	0.496231
OS05G0167600	0.500563
OS06G0139400	0.500873
XLOC_008348	0.501037
OS06G0134500	0.501106
OS08G0474000	0.502457
OS11G0682600	0.503958
OS01G0263900	0.504592
OS05G0463500	0.505068
OS05G0226300	0.506297
OS05G0588700	0.50641
OS03G0789466	0.508516
OS06G0273100	0.511234
OS05G0332600	0.513002
OS06G0135000	0.518114
OS09G0555500	0.519279
XLOC_003179	0.521918
XLOC_010227	0.522652
OS10G0559700	0.522847
OS06G0141700	0.523246
OS09G0327800	0.52328
OS02G0100050	0.532805
OS09G0241700	0.533329
OS04G0534801	0.533519
OS03G0579200	0.534653
OS02G0554100	0.535014
OS09G0365300	0.536424
OS04G0380000	0.53861
OS03G0269300	0.540284
OS04G0616900	0.540547
OS06G0314100	0.540587
OS04G0115200	0.542077
OS09G0439000	0.542629
OS09G0436300	0.543437
OS10G0498500	0.546201
OS07G0154400	0.547463
OS09G0565450	0.548214
OS04G0493400	0.550466
OS02G0142500	0.551249
OS11G0498600	0.55293
OS02G0553802	0.557634
XLOC_010914	0.559372
OS11G0137300	0.561227
OS11G0107000	0.563636
OS04G0420600	0.563708
OS01G0760000	0.563981
OS01G0906450	0.564693
XLOC_033833	0.565278
OS03G0830400	0.565476
XLOC_008349	0.565886
OS04G0411200	0.567491
OS03G0639200	0.570199
OS03G0710700	0.570403
OS09G0507200	0.570573
OS04G0607400	0.571485
OS11G0550300	0.571776
OS05G0203800	0.574932
OS03G0145900	0.576577
OS02G0237000	0.576642
OS11G0146000	0.579832
XLOC_035767	0.58093
OS03G0663100	0.581692
OS06G0301300	0.582152
XLOC_018764	0.582497
OS02G0145000	0.582759
OS03G0107400	0.583132
OS06G0122500	0.583282
OS08G0404400	0.583497
OS09G0522200	0.583784
XLOC_008424	0.588129
XLOC_027520	0.59325
OS01G0553200	0.593527
OS06G0639200	0.595745
OS05G0374200	0.59596
OS06G0694300	0.596662
OS11G0621300	0.597403
OS06G0707400	0.598377
OS01G0144700	0.600759
OS11G0578066	0.602434
OS05G0494800	0.602635
OS01G0364100	0.604366
OS01G0553400	0.609347
OS09G0436000	0.611925
OS05G0465800	0.613416
OS06G0204250	0.614282
OS07G0669675	0.61457
OS07G0509300	0.616366
OS03G0724600	0.61668
OS12G0273300	0.619048
OS06G0140300	0.61991
OS06G0113150	0.622406
OS05G0575400	0.625
OS08G0527400	0.627281
XLOC_000199	0.627651
OS06G0149166	0.62904
OS09G0436400	0.631479
OS03G0800200	0.631608
OS04G0494100	0.631902
OS11G0598300	0.633174
OS03G0711250	0.633489
OS05G0583000	0.634286
OS11G0692000	0.635165
OS04G0614650	0.635269
OS06G0714900	0.637946
OS06G0286500	0.641119
OS12G0552600	0.643974
OS04G0484850	0.644444
OS07G0492500	0.644655
OS09G0328900	0.646612
OS12G0487500	0.650992
XLOC_005480	0.651654
OS01G0213800	0.651751
OS05G0165500	0.651972
OS09G0112100	0.654592
OS06G0119600	0.655271
OS05G0163250	0.656641
OS10G0469900	0.658047
OS01G0546400	0.659091
OS05G0402900	0.66
OS01G0753400	0.661017
OS03G0816900	0.661287
OS12G0588200	0.662876
OS01G0782300	0.66581
OS03G0792850	0.666444
OS08G0297800	0.666667
OS10G0556700	0.667333
OS12G0510750	0.667871
OS01G0763200	0.669447
OS10G0516500	0.669456
OS10G0120300	0.671111
OS11G0655200	0.67128
OS12G0576600	0.672183
XLOC_014567	0.672185
OS03G0351300	0.672443
OS06G0707700	0.673221
OS06G0557700	0.673932
OS10G0571900	0.677267
OS01G0923400	0.677344
OS09G0429400	0.677852
XLOC_010515	0.679012
OS11G0167800	0.679156
OS10G0136100	0.679389
OS07G0442800	0.680701
XLOC_027609	0.680793
OS03G0363600	0.686275
OS11G0549610	0.687627
OS08G0102700	0.687708
OS05G0446000	0.689002
OS04G0618400	0.691038
OS12G0106500	0.691489
OS04G0581000	0.692308
OS09G0482800	0.693351
OS06G0588800	0.694268
OS02G0640300	0.694417
OS11G0232100	0.694915
OS06G0176900	0.696262
OS10G0191300	0.696335
OS09G0129400	0.699123
OS05G0479025	0.7
OS03G0793600	0.7
OS03G0352450	0.700504
OS03G0161100	0.702265
OS12G0576100	0.706726
OS10G0161400	0.708029
OS05G0577200	0.710145
OS04G0682600	0.713262
OS01G0827700	0.714953
OS06G0122800	0.716244
OS03G0104800	0.720595
OS10G0533500	0.723178
OS03G0563400	0.723841
OS10G0130800	0.724744
OS10G0418100	0.725984
OS03G0733400	0.726046
OS12G0465800	0.726337
OS05G0100500	0.727482
OS01G0263400	0.728129
OS04G0510600	0.728395
OS05G0132000	0.728859
OS02G0635300	0.732262
OS06G0562700	0.732683
OS12G0590500	0.732781
OS09G0544400	0.73297
OS03G0207400	0.734925
OS09G0517100	0.735334
OS03G0554950	0.736553
OS05G0313700	0.737931
OS12G0489100	0.73826
OS05G0103800	0.739098
OS12G0615200	0.739884
XLOC_036153	0.740699
OS04G0461000	0.740864
OS11G0491600	0.743409
OS12G0610950	0.748252
OS07G0188000	0.748428
OS12G0572800	0.750538
OS03G0300900	0.750854
OS02G0832400	0.75108
OS07G0691600	0.752941
OS04G0370500	0.754324
OS09G0436500	0.754644
OS02G0741500	0.755211
XLOC_011525	0.755585
OS05G0499800	0.756368
OS01G0748100	0.756522
OS06G0255200	0.756922
OS04G0531100	0.757365
OS09G0489500	0.758043
OS05G0516700	0.760741
OS07G0645200	0.760801
OS09G0457100	0.761384
OS04G0357300	0.762101
OS07G0630800	0.763293
XLOC_011275	0.763371
OS03G0742850	0.765476
OS06G0563300	0.767192
OS03G0604600	0.767373
OS01G0164900	0.769231
OS11G0175800	0.769754
OS04G0380500	0.770945
XLOC_008198	0.772549
OS04G0107900	0.774247
OS11G0689500	0.77425
XLOC_020114	0.776434
OS12G0109700	0.777778
OS02G0664100	0.779056
OS10G0572500	0.779061
OS10G0578950	0.782609
OS02G0511900	0.782734
OS11G0494100	0.78329
OS10G0422075	0.783567
OS05G0197900	0.786207
OS03G0327900	0.78629
OS04G0380200	0.787671
XLOC_011077	0.788235
OS02G0762800	0.792531
OS05G0447580	0.794421
OS01G0359800	0.795918
OS02G0506400	0.796178
OS03G0102300	0.797101
OS03G0744675	0.801227

## Sheet: 0.8＜Hp≤1.2
Gene_id	Hp value
OS01G0364000	0.802513
OS02G0830801	0.802809
OS05G0446600	0.802999
OS02G0152800	0.803472
OS08G0206700	0.80393
OS06G0316300	0.804768
OS10G0447400	0.805405
OS01G0590200	0.805487
OS12G0211500	0.806167
OS08G0355500	0.806362
OS01G0552000	0.807542
OS04G0491100	0.807692
OS06G0654900	0.808015
OS11G0471300	0.808219
OS01G0364450	0.808308
OS04G0218600	0.808539
OS10G0442950	0.80872
OS12G0487832	0.809317
OS05G0498366	0.809524
OS11G0473200	0.809627
OS07G0648266	0.809913
OS10G0400250	0.813246
OS09G0327200	0.814085
OS04G0301500	0.814341
OS04G0555600	0.816611
OS01G0552050	0.817287
OS02G0530100	0.817874
OS07G0619600	0.818892
OS01G0782100	0.823662
OS05G0593550	0.824227
OS06G0147100	0.82518
OS01G0113400	0.826185
OS07G0203275	0.826263
XLOC_026876	0.826485
OS03G0686300	0.827081
OS12G0511900	0.827751
OS02G0816200	0.828221
OS05G0579200	0.828283
XLOC_003548	0.830177
OS02G0103600	0.833333
XLOC_034226	0.834983
OS11G0152700	0.835804
XLOC_032277	0.835897
XLOC_011288	0.836127
OS10G0521900	0.836431
OS08G0527300	0.836697
XLOC_024017	0.836735
OS04G0566900	0.837345
OS06G0128400	0.838996
OS05G0481900	0.839674
OS12G0521300	0.839695
OS01G0976100	0.840376
OS04G0450701	0.840659
XLOC_014612	0.841121
OS11G0656500	0.841379
OS06G0184766	0.84141
OS07G0679050	0.842241
OS06G0141600	0.843934
OS01G0606900	0.843996
OS02G0663300	0.84509
OS01G0552500	0.845101
OS05G0127200	0.84669
OS06G0102800	0.849797
OS04G0208425	0.850299
OS01G0182832	0.852567
OS08G0105800	0.853659
OS11G0599000	0.855319
OS01G0713900	0.856135
OS04G0192350	0.857511
OS07G0145250	0.857567
OS05G0314700	0.857868
OS02G0321000	0.860465
OS09G0442100	0.861789
OS01G0878101	0.861789
OS02G0552700	0.862352
OS07G0192700	0.862595
OS10G0556600	0.862695
OS01G0113800	0.863415
OS02G0147100	0.863849
OS05G0153300	0.864235
OS03G0103950	0.864237
OS01G0550300	0.86436
XLOC_029373	0.864516
OS01G0148000	0.867667
OS01G0343500	0.868132
OS02G0745100	0.871872
OS09G0325366	0.872222
OS08G0440100	0.872381
OS02G0282600	0.87291
XLOC_001178	0.876812
OS03G0683900	0.878173
OS10G0363700	0.881549
OS02G0470600	0.882155
OS04G0625350	0.882353
OS06G0226000	0.884615
OS04G0488050	0.886409
OS02G0208300	0.888698
OS02G0137450	0.88961
XLOC_022133	0.889908
OS12G0410000	0.890591
OS06G0620200	0.892816
XLOC_002812	0.89548
OS02G0191000	0.895735
OS02G0114033	0.896423
XLOC_005697	0.897491
XLOC_035491	0.900227
OS10G0125700	0.901639
XLOC_012149	0.905292
OS03G0781100	0.905579
OS04G0616200	0.905911
XLOC_015646	0.906123
OS04G0475200	0.90748
OS11G0632200	0.911205
OS12G0512700	0.911519
OS06G0720301	0.911787
OS01G0626100	0.912409
OS10G0456950	0.913652
OS03G0218300	0.914576
OS05G0349000	0.914667
OS04G0420500	0.917055
OS11G0550800	0.921067
OS06G0612951	0.921831
OS05G0190000	0.922027
OS07G0196300	0.923077
OS11G0263000	0.927454
OS01G0170051	0.928571
OS05G0588100	0.928923
OS04G0675101	0.933976
OS09G0512200	0.935876
OS10G0511800	0.937543
OS03G0107100	0.937962
OS06G0619000	0.938462
OS12G0158900	0.939227
OS02G0162766	0.939422
OS12G0293100	0.941043
OS03G0566500	0.943262
XLOC_034427	0.943723
OS12G0106300	0.945545
OS01G0153700	0.94697
OS09G0436600	0.947174
OS07G0173300	0.947636
XLOC_027116	0.951918
OS07G0661550	0.957821
OS06G0553001	0.95935
OS06G0470000	0.960199
OS06G0700300	0.960199
OS06G0731600	0.960213
OS09G0413300	0.960563
OS03G0185400	0.961165
OS11G0246300	0.961192
OS04G0106000	0.963899
OS02G0317500	0.964286
OS07G0264000	0.964467
OS04G0684100	0.966216
OS01G0611000	0.968014
XLOC_036236	0.96824
OS08G0450700	0.974299
OS07G0203800	0.97482
OS07G0109600	0.975049
OS02G0609800	0.975194
OS04G0303250	0.975904
OS10G0515100	0.97767
XLOC_015012	0.978776
OS08G0541300	0.978947
OS03G0816950	0.980857
OS04G0563900	0.980926
XLOC_031407	0.981395
OS02G0505500	0.981788
OS03G0335600	0.98196
OS04G0623650	0.982353
OS09G0376000	0.985375
OS08G0332800	0.986063
OS03G0195400	0.988036
OS06G0554700	0.990148
OS10G0136150	0.995499
OS01G0705750	0.998751
OS05G0170300	1
OS05G0547100	1
OS05G0547600	1
OS07G0111800	1
OS10G0322600	1
OS01G0382400	1
OS01G0599550	1
OS01G0606400	1
OS01G0615400	1
OS01G0780600	1
OS01G0940800	1
OS01G0967600	1
OS02G0175000	1
OS02G0269650	1
OS02G0308400	1
OS02G0492000	1
OS03G0310900	1
OS03G0821150	1
OS04G0174900	1
OS04G0389800	1
OS04G0571450	1
OS05G0109650	1
OS05G0169500	1
OS05G0418800	1
OS06G0274950	1
OS06G0698400	1
OS06G0701900	1
OS07G0123700	1
OS07G0676700	1
OS07G0676800	1
OS08G0246550	1
OS09G0310800	1
OS09G0365100	1
OS09G0516500	1
OS09G0545250	1
OS10G0130900	1
OS11G0308100	1
OS11G0490200	1
OS11G0562100	1
XLOC_036235	1
OS05G0546800	1
OS05G0547700	1
OS08G0460000	1
OS10G0213100	1
XLOC_012797	1
XLOC_020734	1.0014
OS02G0118875	1.0041
OS04G0565500	1.00573
OS06G0154400	1.00687
OS05G0485300	1.00752
OS04G0223500	1.00965
OS01G0144900	1.01005
OS11G0639100	1.01616
OS07G0635800	1.01681
OS03G0226200	1.01717
OS05G0374500	1.0182
OS08G0393700	1.01852
OS09G0521700	1.02261
OS06G0671150	1.02312
OS05G0369900	1.02378
OS08G0197050	1.02429
OS12G0181500	1.02458
OS01G0794500	1.02549
OS08G0478700	1.02557
OS05G0380300	1.03053
OS07G0687900	1.03061
OS06G0505302	1.03551
OS05G0224900	1.03596
OS03G0803800	1.04111
OS11G0640800	1.04151
OS01G0508100	1.04281
OS01G0797900	1.0447
OS04G0671200	1.04504
OS10G0131100	1.05102
OS04G0565200	1.05114
OS01G0234700	1.05177
OS01G0153250	1.05255
OS12G0262100	1.05263
OS01G0609200	1.05333
XLOC_024134	1.0549
OS12G0291000	1.05665
XLOC_011524	1.05696
OS01G0944700	1.05969
OS09G0365000	1.06114
OS09G0267300	1.06316
OS02G0170000	1.06563
OS01G0933400	1.06575
OS10G0370100	1.0659
OS02G0633100	1.0685
OS11G0201124	1.06854
XLOC_022441	1.06872
OS04G0119200	1.06878
OS06G0235300	1.07048
XLOC_031299	1.07119
OS08G0527600	1.07155
OS01G0607800	1.07261
OS03G0570100	1.07337
OS07G0442000	1.07338
OS09G0396900	1.07431
OS01G0311400	1.07472
OS11G0591200	1.07486
OS10G0188000	1.07529
OS06G0493801	1.07543
OS06G0720700	1.07692
XLOC_037122	1.07825
XLOC_014446	1.08109
OS11G0579400	1.08211
OS12G0508300	1.08251
OS07G0681400	1.08257
OS06G0506100	1.08333
OS12G0509400	1.08333
XLOC_014635	1.08421
OS03G0256800	1.08511
OS01G0275950	1.08584
OS05G0555000	1.08683
OS01G0515300	1.08861
OS06G0296750	1.09169
XLOC_023827	1.09317
OS10G0169200	1.09492
OS04G0531500	1.0978
OS11G0209700	1.09935
OS05G0541000	1.10366
OS09G0410125	1.1094
OS05G0580550	1.11602
XLOC_027117	1.1169
OS08G0528100	1.11717
OS06G0184700	1.11811
OS09G0134900	1.1187
OS04G0269900	1.12293
OS01G0390600	1.12371
OS09G0462550	1.12658
OS12G0489800	1.12707
XLOC_017217	1.12766
OS03G0836600	1.13158
OS03G0213600	1.13289
OS06G0597500	1.13333
OS03G0685700	1.13425
OS10G0532100	1.1361
OS11G0547000	1.13625
OS01G0583300	1.13904
OS06G0228950	1.13947
OS06G0707800	1.14126
OS02G0710102	1.1419
OS04G0588700	1.14334
OS01G0773000	1.15017
OS03G0441101	1.15038
OS03G0425100	1.15043
OS11G0570000	1.15166
XLOC_019335	1.15241
XLOC_005285	1.15459
OS09G0409950	1.15553
OS06G0223700	1.15593
OS05G0177500	1.15616
OS09G0424401	1.15622
OS02G0192001	1.15754
OS04G0450100	1.15799
OS01G0756700	1.15873
OS03G0253200	1.1591
XLOC_001153	1.16657
OS03G0840500	1.16811
OS05G0497200	1.17171
OS12G0614851	1.17261
OS02G0215700	1.17808
OS02G0575500	1.18081
OS08G0401800	1.18431
OS08G0526200	1.18533
XLOC_012012	1.18598
OS08G0491000	1.18645
OS04G0344100	1.18689
OS01G0145600	1.18745
OS02G0140300	1.1881
OS12G0498650	1.18944
OS03G0861200	1.19239
OS04G0592300	1.19522
XLOC_022750	1.19708
OS07G0616500	1.19922
OS05G0126400	1.20041
OS03G0105300	1.20061
OS12G0273900	1.20188

## Sheet: Hp＞1.2
Gene_id	Hp value
OS10G0553800	1.20331
OS08G0116700	1.20408
OS02G0733166	1.2048
OS03G0278900	1.20739
OS03G0180800	1.20991
OS06G0714800	1.21053
OS07G0260000	1.21223
OS03G0299600	1.21369
OS03G0201400	1.21436
OS06G0211500	1.21541
OS02G0278700	1.21605
OS12G0594200	1.21733
OS02G0538400	1.21752
OS04G0536500	1.22296
OS12G0574500	1.22391
XLOC_011304	1.22484
OS02G0647900	1.22701
OS03G0267800	1.23026
OS06G0575000	1.23095
OS05G0304900	1.23232
OS02G0146900	1.23604
XLOC_008508	1.2381
OS02G0833050	1.24184
OS06G0645901	1.2432
OS06G0486900	1.24448
OS09G0116900	1.25
OS10G0485600	1.25654
OS02G0629900	1.25656
OS08G0525900	1.25688
OS06G0217300	1.25867
OS03G0337200	1.25919
OS03G0722700	1.25957
OS01G0578700	1.26099
XLOC_036387	1.26445
XLOC_007083	1.26566
OS05G0450300	1.27086
OS04G0218701	1.2715
OS03G0619600	1.27219
OS03G0847800	1.27273
OS08G0520550	1.2734
OS05G0147133	1.27525
OS08G0434566	1.27586
OS11G0222000	1.27615
OS01G0153275	1.27749
OS01G0361500	1.27907
OS08G0191400	1.27964
OS01G0543100	1.28119
OS04G0625850	1.28322
OS05G0501001	1.28335
OS09G0547900	1.28438
OS10G0406701	1.28485
OS04G0568600	1.28571
OS05G0380400	1.28587
OS11G0596200	1.28736
XLOC_030104	1.28963
OS03G0710000	1.29027
OS11G0672600	1.2911
OS03G0718300	1.29244
OS05G0415600	1.29286
OS06G0716750	1.29341
OS10G0322032	1.2953
XLOC_015142	1.29577
XLOC_011267	1.29583
OS07G0467800	1.29598
OS01G0202800	1.2973
OS04G0442800	1.29744
OS07G0471300	1.30049
OS01G0614750	1.3012
OS01G0818700	1.30146
OS04G0302300	1.30273
OS06G0621950	1.3044
OS08G0215200	1.30575
XLOC_008818	1.30664
OS12G0207000	1.30705
OS05G0155000	1.30769
OS09G0425400	1.31429
OS12G0481400	1.31579
OS12G0236700	1.3168
OS07G0486100	1.32461
OS02G0599151	1.3252
OS05G0495900	1.32745
OS08G0484450	1.32941
OS02G0515125	1.33161
OS11G0696600	1.33163
XLOC_009968	1.33195
OS10G0412050	1.33396
XLOC_018076	1.33455
OS02G0489550	1.33704
OS02G0142750	1.33887
OS01G0114300	1.33933
OS04G0243400	1.34104
OS02G0824000	1.34417
OS02G0818800	1.34824
OS11G0155000	1.34839
OS10G0371200	1.34868
OS02G0732250	1.34994
OS01G0359600	1.35088
OS01G0555200	1.35115
XLOC_010620	1.35218
OS09G0363400	1.35599
OS01G0530366	1.35655
OS02G0118950	1.35821
OS09G0530500	1.35843
OS04G0131850	1.36044
OS11G0654000	1.3619
OS09G0362800	1.36517
OS01G0686000	1.36842
OS02G0627100	1.37283
OS05G0275100	1.37297
OS01G0650800	1.37357
OS02G0705100	1.37853
OS07G0669800	1.37888
OS01G0630101	1.37951
OS06G0705350	1.3814
OS01G0259900	1.38253
OS02G0634700	1.38627
OS08G0150200	1.38821
OS03G0138700	1.38855
OS10G0574750	1.38873
OS02G0673100	1.38889
OS09G0442400	1.38914
OS12G0511500	1.39122
OS04G0349650	1.39264
OS06G0235850	1.39423
OS11G0357094	1.3943
OS07G0495300	1.39465
OS06G0331500	1.39791
OS02G0284500	1.4
OS01G0908600	1.4
OS01G0715600	1.4
OS03G0778100	1.40028
OS01G0141600	1.40258
OS03G0752000	1.40476
OS07G0529600	1.40499
OS04G0523350	1.41058
OS03G0129400	1.41096
OS02G0740400	1.41365
OS07G0514400	1.41415
OS01G0648500	1.41653
OS09G0107900	1.41711
OS12G0522516	1.41837
OS03G0370200	1.41972
OS04G0597800	1.41979
OS01G0150700	1.42001
OS08G0531000	1.42061
OS05G0537200	1.42092
OS03G0190300	1.42124
OS11G0546750	1.42183
OS08G0552100	1.42615
XLOC_029789	1.42965
OS03G0116850	1.43692
OS04G0692750	1.43986
OS11G0606500	1.44151
XLOC_022518	1.44271
OS04G0653300	1.44538
OS04G0492500	1.44685
OS01G0625300	1.44828
OS02G0216700	1.449
OS09G0305300	1.44936
OS04G0455401	1.45004
OS05G0142200	1.45076
OS04G0226400	1.45144
OS07G0267400	1.45455
OS02G0599700	1.45802
OS07G0468100	1.4605
OS06G0125200	1.46071
OS07G0456700	1.46825
OS04G0585700	1.46915
OS12G0406732	1.47018
OS04G0475900	1.47064
OS01G0264000	1.47273
OS02G0638650	1.47506
XLOC_025232	1.47826
OS01G0968600	1.47826
OS09G0131400	1.47927
OS07G0177100	1.47978
OS11G0532000	1.48322
OS11G0532900	1.48322
OS01G0115600	1.48387
OS05G0363500	1.48525
OS01G0548900	1.4896
OS07G0241866	1.4945
OS07G0280200	1.49524
OS02G0153100	1.49737
OS02G0281000	1.49769
OS06G0199100	1.50182
OS01G0685400	1.50394
OS04G0303100	1.50725
OS12G0641300	1.50814
OS02G0486400	1.51149
OS07G0300200	1.51329
OS01G0520600	1.51508
OS11G0103800	1.51613
OS06G0262501	1.51852
XLOC_037123	1.52089
OS09G0299300	1.52128
XLOC_009061	1.52142
OS11G0659400	1.52546
OS01G0910400	1.528
OS01G0528000	1.52878
OS02G0687200	1.53822
OS08G0457000	1.53886
OS12G0210000	1.54229
OS05G0147700	1.54245
OS01G0620900	1.5425
OS06G0248500	1.544
OS02G0661900	1.54674
OS02G0197600	1.55213
OS04G0362375	1.55299
OS07G0227600	1.55379
OS02G0630000	1.55381
OS10G0368902	1.56029
OS01G0149500	1.5625
OS02G0164000	1.56675
OS12G0416300	1.5668
XLOC_032960	1.5679
OS11G0429100	1.56863
OS01G0132000	1.57196
OS01G0668901	1.57525
OS04G0429450	1.57983
OS06G0181100	1.58589
OS01G0182600	1.59145
OS05G0545200	1.59701
OS01G0176300	1.59857
OS03G0104400	1.59943
OS08G0428300	1.6
OS01G0153800	1.60269
OS10G0144700	1.60317
OS01G0872100	1.60612
XLOC_005396	1.60748
OS06G0202600	1.60839
OS04G0618700	1.61069
OS06G0274200	1.61433
OS04G0117100	1.61484
OS12G0621300	1.61538
OS12G0410050	1.61634
OS01G0646800	1.61738
OS06G0566300	1.61756
OS04G0499800	1.61986
OS04G0613600	1.62298
OS01G0533100	1.62824
OS07G0537600	1.63158
OS04G0561600	1.63504
OS01G0260500	1.64516
OS07G0486000	1.64748
XLOC_005482	1.65026
OS04G0284500	1.6516
OS09G0326100	1.65444
OS10G0116000	1.66171
OS10G0567400	1.66362
XLOC_007424	1.66667
XLOC_029970	1.67098
OS01G0765600	1.68222
OS01G0530100	1.69239
OS01G0579800	1.69346
OS04G0377932	1.69659
XLOC_032407	1.69955
OS05G0518101	1.7013
OS01G0949500	1.70275
OS04G0674500	1.70357
OS04G0419800	1.70699
OS02G0131050	1.71257
OS03G0229500	1.71429
XLOC_032234	1.7155
OS03G0727600	1.71689
OS10G0396666	1.71714
OS03G0191400	1.71761
OS02G0661100	1.72643
XLOC_005847	1.7284
OS09G0537200	1.73252
OS05G0257100	1.73703
OS07G0556500	1.74057
OS08G0249000	1.74172
OS10G0316400	1.74177
OS11G0118950	1.74205
OS02G0715000	1.74267
OS06G0295500	1.75127
XLOC_027562	1.75342
OS11G0180300	1.75424
OS02G0705000	1.75646
OS04G0609000	1.75899
OS04G0489900	1.76207
OS10G0547000	1.76628
OS01G0584300	1.76664
XLOC_007873	1.76744
OS04G0670100	1.77011
OS04G0166000	1.77037
OS01G0595725	1.77049
OS01G0764850	1.78372
OS04G0435200	1.78529
OS05G0129300	1.78605
OS02G0669100	1.78613
OS04G0446750	1.7907
OS02G0161300	1.79189
OS02G0717600	1.79259
OS09G0516750	1.7931
OS11G0173800	1.79388
OS10G0190900	1.7963
OS03G0660000	1.8015
XLOC_010133	1.8066
XLOC_008284	1.80899
XLOC_002977	1.81007
XLOC_030455	1.81132
OS01G0186950	1.81784
OS02G0825600	1.82105
OS02G0616100	1.82203
OS06G0523900	1.82305
OS06G0707733	1.82609
OS06G0543601	1.82811
OS08G0175600	1.82911
OS08G0535200	1.83364
OS03G0708250	1.83372
OS10G0165400	1.83407
OS02G0647300	1.83482
OS01G0745700	1.83668
OS01G0634300	1.83677
OS02G0492900	1.83735
OS03G0679700	1.83865
OS05G0584200	1.84299
OS03G0638000	1.84367
OS08G0411300	1.84574
OS10G0565401	1.84855
OS01G0509400	1.84981
XLOC_005324	1.85088
XLOC_021617	1.85207
OS08G0543000	1.8521
OS07G0152301	1.856
OS08G0452200	1.86607
OS04G0450600	1.86777
OS04G0432400	1.87006
OS09G0441400	1.87179
OS04G0115700	1.87248
OS05G0376400	1.88698
OS12G0574400	1.89194
OS08G0424600	1.89391
OS10G0572000	1.89447
OS01G0832600	1.89947
OS02G0768750	1.90556
OS04G0474500	1.90566
OS05G0498900	1.90572
XLOC_026867	1.90987
OS07G0671901	1.91016
OS09G0121000	1.91026
OS07G0686600	1.91379
OS11G0106800	1.91381
OS02G0617500	1.91723
OS07G0671500	1.91731
OS08G0248100	1.91892
OS01G0873800	1.91967
XLOC_035862	1.92025
OS01G0616800	1.92506
OS03G0107600	1.92776
OS04G0463500	1.92852
XLOC_011343	1.93131
OS11G0534100	1.93132
OS10G0395150	1.93197
OS09G0566300	1.934
OS06G0118700	1.93827
OS01G0152000	1.93827
OS09G0121050	1.93963
OS02G0247000	1.94118
OS05G0435500	1.94251
OS08G0313200	1.94295
OS09G0364800	1.94416
OS01G0551100	1.94545
OS04G0475600	1.94571
OS08G0379000	1.94703
OS03G0282300	1.94842
OS09G0511700	1.9515
OS06G0361500	1.96034
OS03G0188200	1.96468
OS02G0783650	1.96603
OS01G0762500	1.98266
OS03G0194600	1.98425
OS02G0676800	1.98898
OS04G0591300	1.99696
OS07G0155600	1.99757
XLOC_028099	1.99773
OS04G0674700	2
OS01G0220900	2
OS05G0447540	2
OS08G0444500	2.0095
OS02G0174500	2.01053
OS03G0300600	2.01276
OS04G0529600	2.01739
OS09G0451000	2.01773
OS08G0223766	2.0211
OS03G0122300	2.02234
OS06G0260250	2.03192
OS02G0686800	2.04624
OS03G0164400	2.05221
OS05G0583600	2.05747
OS01G0520180	2.0576
OS02G0635600	2.06105
OS08G0514100	2.06215
OS01G0175400	2.06599
OS01G0890100	2.06818
OS03G0113500	2.06849
OS05G0446900	2.07982
OS03G0207700	2.07989
OS02G0800600	2.09446
OS02G0800800	2.09446
OS01G0609300	2.09825
OS09G0130901	2.1
OS06G0484600	2.10329
OS06G0489500	2.10364
OS04G0465100	2.10559
OS11G0615900	2.11429
OS01G0547500	2.12082
OS04G0500900	2.12222
OS10G0362300	2.1244
OS01G0767600	2.12791
OS07G0633400	2.1284
OS02G0791700	2.12971
OS05G0307200	2.13063
OS01G0888600	2.13304
OS01G0655250	2.14103
OS02G0706400	2.14162
OS07G0148600	2.14733
OS04G0446401	2.15562
OS10G0167500	2.15614
OS05G0589200	2.16313
OS06G0129900	2.16593
OS08G0422800	2.17039
OS01G0877900	2.18443
OS04G0411400	2.18644
OS09G0549300	2.18966
OS04G0675400	2.19182
OS03G0405900	2.19348
OS11G0629550	2.19355
OS01G0511800	2.19758
OS03G0689688	2.20192
OS08G0356500	2.20488
OS10G0536100	2.20671
OS01G0929800	2.2093
OS01G0388000	2.21527
OS01G0652100	2.21799
OS12G0516300	2.22937
OS09G0379900	2.23451
OS05G0470000	2.24752
OS06G0712200	2.24814
OS07G0101300	2.25864
OS02G0718000	2.27381
OS04G0603400	2.27753
OS12G0503000	2.27936
OS11G0586001	2.28105
OS02G0732350	2.28489
OS08G0494350	2.28633
OS09G0433650	2.29114
OS02G0221300	2.29167
OS04G0509000	2.29383
OS04G0309100	2.31034
OS11G0678000	2.31839
OS01G0909500	2.31957
OS07G0194300	2.32121
XLOC_014372	2.32542
OS12G0501700	2.34908
OS09G0429000	2.35484
OS01G0706266	2.35593
OS05G0551700	2.35852
OS11G0569600	2.36667
OS02G0764700	2.37936
OS01G0938100	2.38168
OS06G0275800	2.38539
XLOC_007217	2.39271
OS03G0824350	2.39429
OS07G0689400	2.39492
OS11G0107400	2.39583
OS04G0389600	2.39726
OS11G0417132	2.39728
OS04G0494300	2.40045
OS04G0419200	2.40984
OS03G0823800	2.41119
OS01G0106700	2.41866
OS06G0289300	2.42004
OS08G0153000	2.425
OS01G0361800	2.42769
OS04G0578400	2.42857
OS07G0690800	2.44138
OS02G0813200	2.44186
OS04G0498700	2.44424
OS01G0281100	2.44437
XLOC_005399	2.44894
OS02G0726300	2.44957
XLOC_035269	2.46578
OS12G0105850	2.47174
OS08G0374701	2.47712
XLOC_006419	2.5
OS03G0254000	2.50099
OS02G0187800	2.50276
OS02G0556800	2.50381
OS05G0453300	2.50572
OS09G0131200	2.50938
OS04G0169300	2.51261
XLOC_017028	2.52047
OS09G0564800	2.52347
OS06G0673500	2.53004
OS02G0589400	2.53156
OS02G0595300	2.54624
OS03G0360600	2.55235
OS05G0122400	2.56579
OS02G0723200	2.56777
OS08G0549900	2.56923
OS07G0636900	2.57346
OS03G0128200	2.5751
OS11G0114600	2.57746
OS07G0146700	2.57934
OS05G0451200	2.58108
XLOC_013873	2.58156
OS04G0675200	2.58427
OS04G0418500	2.58766
OS02G0258800	2.59809
OS04G0416400	2.60759
OS01G0877450	2.63043
OS12G0112800	2.63229
OS05G0202500	2.64103
OS01G0309800	2.64923
OS06G0689600	2.65
OS01G0553901	2.68182
XLOC_003040	2.68872
OS09G0376800	2.69193
OS05G0461900	2.69721
OS10G0405300	2.69951
OS01G0123500	2.69967
OS07G0503300	2.70006
OS06G0623300	2.70623
OS04G0449450	2.71333
OS05G0475475	2.71795
OS03G0246900	2.71802
OS01G0967800	2.7305
XLOC_020060	2.7385
OS02G0537000	2.73881
OS03G0273800	2.74564
OS02G0719700	2.75238
OS10G0130701	2.75676
OS12G0209901	2.76471
OS02G0464400	2.76908
OS10G0580001	2.77433
OS04G0524900	2.77907
OS07G0283600	2.78029
OS02G0287900	2.78049
OS09G0248000	2.79097
OS11G0678301	2.80362
OS06G0146200	2.8156
OS05G0408900	2.82203
OS03G0347300	2.82909
OS02G0781966	2.83462
OS12G0594000	2.83673
OS06G0498400	2.84742
OS01G0609000	2.85366
XLOC_035217	2.8543
OS06G0172000	2.85446
OS09G0480600	2.85774
OS01G0223300	2.86301
OS03G0200000	2.87719
OS04G0475000	2.87815
OS12G0433200	2.8807
OS03G0568500	2.88745
OS12G0511400	2.89
OS03G0816500	2.89032
XLOC_009147	2.8913
OS03G0240600	2.89506
OS01G0232200	2.90423
OS10G0358700	2.90476
OS04G0678400	2.91209
OS02G0462000	2.91795
OS08G0508500	2.92408
OS04G0252400	2.93388
OS01G0116400	2.93388
OS11G0292050	2.93717
OS02G0162733	2.9375
OS05G0591500	2.94076
OS08G0389700	2.94366
OS04G0522500	2.94792
OS11G0706100	2.95932
OS03G0353600	2.95986
OS05G0119350	2.98434
OS09G0465200	2.99322
OS09G0498000	3.00204
XLOC_003599	3.00383
OS07G0492000	3.018
OS04G0499100	3.02956
OS03G0268000	3.03392
OS03G0705800	3.03857
OS01G0150800	3.05357
OS06G0264750	3.06844
OS11G0629566	3.08626
OS03G0851200	3.09536
OS06G0131300	3.09616
OS06G0346100	3.10108
OS11G0228600	3.10577
OS09G0465500	3.11111
OS06G0708300	3.11394
OS10G0132800	3.11607
OS05G0471350	3.11913
OS09G0527700	3.1202
OS05G0510100	3.12903
OS04G0493600	3.13477
OS07G0120700	3.16241
OS04G0182600	3.19726
OS06G0542000	3.20283
OS03G0205400	3.20504
XLOC_031665	3.20559
OS05G0562300	3.21818
OS02G0696650	3.21839
OS01G0191200	3.22041
OS10G0540800	3.2233
OS05G0214100	3.22982
OS09G0309900	3.23595
OS06G0638000	3.24132
XLOC_019386	3.25743
OS03G0122600	3.25858
OS06G0645800	3.26048
OS04G0117250	3.26415
OS02G0215950	3.26573
OS03G0343800	3.26988
OS03G0176700	3.27273
OS01G0939800	3.27907
OS05G0488000	3.28302
OS05G0299250	3.29167
OS10G0446600	3.29985
OS01G0121600	3.30137
OS03G0385400	3.30617
OS03G0262150	3.31128
OS02G0581400	3.33787
OS01G0856900	3.34286
OS01G0863800	3.34456
OS03G0668400	3.36271
OS04G0217900	3.38869
OS11G0657900	3.40741
OS01G0668700	3.41401
XLOC_010232	3.41659
XLOC_005889	3.44
OS06G0288300	3.44342
OS08G0174750	3.44444
OS01G0133700	3.44842
OS03G0284650	3.45361
OS04G0116200	3.47619
OS08G0191433	3.48219
OS04G0161100	3.48322
OS04G0494950	3.51226
OS02G0729300	3.52139
OS05G0148700	3.5277
OS05G0567600	3.53027
XLOC_001872	3.53347
OS06G0667400	3.53946
OS01G0719400	3.60615
OS08G0178800	3.62609
OS01G0889900	3.64407
OS03G0656850	3.67188
OS01G0632000	3.67424
OS07G0453132	3.70725
OS07G0163900	3.71383
OS09G0562600	3.7193
OS12G0292400	3.72581
OS06G0201200	3.75
OS01G0158100	3.75309
OS02G0602900	3.7594
OS03G0673900	3.76259
OS02G0118850	3.77165
OS02G0781900	3.79375
OS01G0207500	3.8
XLOC_036079	3.80291
XLOC_027241	3.81264
OS02G0288100	3.82143
OS02G0697500	3.82234
OS04G0422600	3.83544
OS01G0113325	3.84
OS01G0205900	3.8426
OS06G0632500	3.85953
OS05G0126700	3.8642
OS01G0851100	3.88679
OS12G0226400	3.8932
OS07G0510900	3.89652
OS04G0225067	3.90084
OS05G0455400	3.9027
OS03G0243750	3.91182
OS02G0259900	3.91228
OS02G0749000	3.92649
XLOC_003412	3.95122
OS05G0506000	3.95402
OS04G0493000	3.96228
OS04G0611800	3.96418
OS01G0944000	3.96484
OS06G0696566	3.97967
OS03G0745600	3.99048
OS09G0419200	3.99475
OS02G0523650	4
OS12G0107733	4.00096
OS01G0310500	4.0334
OS03G0586400	4.03721
OS04G0305700	4.05263
OS01G0819300	4.06574
OS05G0519600	4.07059
OS01G0128300	4.07171
OS01G0934500	4.07358
OS08G0546900	4.09375
OS09G0444500	4.09764
OS01G0387566	4.10959
OS01G0372350	4.11962
OS06G0662200	4.12644
OS05G0524300	4.15068
OS08G0550500	4.152
OS06G0585982	4.16
OS02G0322251	4.16738
OS10G0475100	4.17373
OS06G0196300	4.20492
OS06G0159725	4.21701
OS11G0305300	4.21818
OS10G0577900	4.23183
OS03G0762400	4.2379
OS10G0389500	4.26027
OS03G0708000	4.27191
OS11G0533100	4.27824
OS05G0512200	4.28167
OS03G0114900	4.2872
OS04G0693300	4.30693
OS09G0509350	4.33333
OS04G0630300	4.3361
OS02G0740600	4.33664
OS09G0478000	4.35252
OS11G0202350	4.35937
OS01G0726700	4.39353
OS01G0529800	4.39496
OS09G0375300	4.40171
OS05G0406100	4.40361
OS04G0582000	4.4106
OS07G0559100	4.42187
OS03G0323200	4.4244
OS01G0210750	4.42857
OS10G0548750	4.43784
OS09G0462100	4.44149
OS02G0699824	4.46667
OS04G0620066	4.48164
OS01G0674700	4.48297
OS08G0482300	4.53471
OS02G0661500	4.54023
OS01G0965000	4.55906
OS06G0656700	4.56748
OS03G0654700	4.57838
OS12G0510200	4.5814
OS07G0650451	4.58201
OS04G0526600	4.59066
OS06G0219900	4.61719
OS06G0674800	4.61845
OS03G0438000	4.63128
XLOC_010095	4.64809
OS09G0429200	4.67213
OS05G0517400	4.68788
OS04G0282000	4.69811
OS09G0455300	4.78523
OS05G0161200	4.7983
OS02G0475101	4.81448
XLOC_004875	4.82051
XLOC_007585	4.85867
OS01G0848700	4.86256
OS02G0697450	4.875
OS03G0258000	4.89744
OS01G0103400	4.90154
OS02G0216600	4.90306
OS07G0671400	4.9403
OS06G0295900	4.95728
OS02G0670500	4.96873
OS01G0581400	4.98
OS04G0432300	4.98425
OS03G0666850	5.02353
OS11G0704550	5.02806
OS01G0645900	5.03571
OS12G0124100	5.03991
OS06G0728700	5.05024
OS06G0187500	5.0613
OS03G0181800	5.09655
OS07G0633200	5.10832
OS04G0513400	5.13559
OS01G0933900	5.22014
OS04G0446000	5.23529
OS02G0731400	5.26933
OS03G0129100	5.27083
OS07G0162500	5.28112
OS01G0174000	5.29268
OS01G0370200	5.30366
OS11G0107425	5.3088
XLOC_037140	5.33095
OS11G0673900	5.3804
OS03G0387500	5.40074
OS01G0149800	5.42165
OS01G0728000	5.43077
OS01G0130500	5.44641
XLOC_036044	5.46436
OS02G0131100	5.50178
OS01G0919900	5.51209
OS02G0771600	5.5168
OS03G0732200	5.53441
OS01G0760900	5.53568
OS06G0647900	5.53793
OS04G0182650	5.5611
OS04G0127800	5.56842
OS03G0308800	5.57194
OS12G0614600	5.63012
XLOC_009128	5.63774
OS07G0274700	5.64368
OS04G0434600	5.65455
XLOC_017436	5.65868
OS08G0450100	5.65997
OS06G0651000	5.66732
OS04G0403500	5.73746
OS01G0711600	5.74211
XLOC_003087	5.74359
OS05G0361700	5.74417
OS01G0614400	5.74453
OS08G0307000	5.74662
OS11G0687001	5.78333
OS03G0597600	5.80132
OS01G0571700	5.81201
OS04G0434500	5.82037
OS07G0558100	5.82609
OS09G0544750	5.83333
OS07G0534200	5.86667
OS06G0506150	5.91473
OS02G0701300	5.91689
OS10G0552300	5.93724
OS04G0516300	5.94118
OS10G0567600	5.95455
OS05G0512600	5.97565
OS05G0566800	5.97951
OS01G0702000	6.0106
OS05G0487300	6.01672
OS01G0566100	6.02642
OS10G0100900	6.04391
OS09G0463600	6.04918
OS03G0313100	6.06952
OS01G0907900	6.07
OS03G0833500	6.07692
OS07G0523400	6.09392
OS02G0677800	6.10052
OS07G0666400	6.11688
XLOC_007753	6.12426
OS08G0490600	6.14231
OS03G0184100	6.14617
OS10G0101000	6.14851
OS03G0181750	6.15385
OS05G0369800	6.15604
OS05G0462700	6.16238
OS02G0686700	6.16753
OS06G0247000	6.17937
OS06G0682700	6.18033
OS06G0650300	6.1822
OS04G0437700	6.1875
OS04G0118450	6.2086
OS03G0601000	6.21147
OS10G0578600	6.24364
OS03G0790500	6.29487
OS02G0184300	6.3027
OS12G0421000	6.37438
OS07G0589600	6.37705
OS04G0527000	6.38798
OS01G0174100	6.42105
OS01G0764000	6.42229
OS03G0663400	6.44262
OS03G0188500	6.45
OS06G0326900	6.45631
OS07G0225300	6.53285
OS10G0465000	6.55365
OS05G0479475	6.57883
OS06G0196550	6.57895
XLOC_001096	6.6129
OS11G0644100	6.62808
OS09G0260300	6.64789
OS03G0296600	6.66227
OS02G0758000	6.70779
OS10G0497700	6.73913
OS02G0801300	6.74551
XLOC_017476	6.75773
OS07G0239200	6.78286
OS11G0557000	6.80282
OS05G0587600	6.81421
OS09G0558250	6.85375
OS03G0316200	6.89147
OS11G0116000	6.8961
OS03G0351200	6.96198
XLOC_000538	7
OS05G0243100	7
OS09G0482660	7.02151
OS03G0757600	7.04651
OS11G0307950	7.1
OS08G0179100	7.11667
OS01G0687300	7.15473
OS02G0744900	7.19423
OS11G0544100	7.23347
OS01G0677900	7.24
OS03G0258900	7.31818
OS01G0565600	7.32061
OS07G0465100	7.32133
OS04G0586200	7.34081
OS02G0744200	7.3942
OS04G0407350	7.42553
OS01G0846800	7.45565
OS04G0411100	7.52574
OS02G0569000	7.6
OS12G0609500	7.60811
OS09G0341500	7.6242
OS04G0623800	7.72934
OS07G0159700	7.73077
OS11G0470966	7.73494
OS02G0506100	7.73913
OS04G0554800	7.78652
XLOC_003571	7.82633
OS01G0109201	7.88475
OS07G0659900	7.89286
OS03G0823200	7.94444
OS11G0417266	7.97161
OS01G0961600	8.03986
OS03G0305000	8.07386
OS01G0743200	8.09756
OS10G0456800	8.1564
OS03G0772800	8.19693
OS05G0506200	8.24306
OS08G0512700	8.30514
OS04G0406600	8.32692
OS01G0775100	8.3806
OS02G0717200	8.52191
OS01G0228400	8.52208
OS05G0460000	8.55263
OS08G0559800	8.5625
OS07G0670600	8.6055
OS10G0551200	8.62009
OS12G0146500	8.62585
OS03G0684400	8.65986
OS11G0233400	8.74159
XLOC_028703	8.77143
OS07G0570575	8.79404
OS05G0403300	8.82796
OS03G0136400	8.85714
OS03G0606200	8.92023
OS06G0517700	8.9505
OS07G0164700	8.99694
OS03G0788700	9
OS07G0646700	9.06452
OS01G0208800	9.07
OS10G0562100	9.09626
OS01G0853600	9.12587
OS07G0452801	9.13423
OS03G0103300	9.13877
OS03G0701500	9.14286
OS09G0385300	9.1627
OS11G0685100	9.2
OS04G0644675	9.24806
OS10G0528400	9.40051
OS05G0304600	9.42254
OS07G0653800	9.45455
OS10G0551600	9.45675
OS08G0417100	9.4673
XLOC_001832	9.52667
OS05G0130100	9.62745
XLOC_022311	9.67085
OS12G0553600	9.67961
OS01G0648000	9.70034
OS01G0203300	9.82927
OS12G0152750	9.84615
OS10G0410750	9.91566
OS05G0209600	9.97143
OS06G0558766	9.98084
OS10G0403000	10.031
OS05G0188750	10.1828
OS03G0319300	10.1866
OS07G0463500	10.197
OS04G0684000	10.3571
OS02G0602100	10.3834
OS11G0633500	10.4593
OS03G0236200	10.4618
OS11G0131800	10.5207
OS07G0687200	10.5418
OS01G0880300	10.5852
OS05G0438500	10.6386
OS01G0219000	10.6822
OS04G0438600	10.6835
OS03G0563100	10.6875
OS02G0665300	10.7273
OS01G0145200	10.8
OS11G0145700	10.8108
OS09G0514600	10.8574
OS05G0401500	10.9019
OS07G0691300	10.9048
OS02G0460200	10.9639
OS05G0279900	10.9664
OS02G0555300	11.0267
OS10G0496000	11.0857
OS02G0169800	11.0927
OS01G0610800	11.1103
OS01G0646300	11.1249
OS07G0523600	11.1346
OS07G0523965	11.1346
OS04G0545000	11.1743
OS01G0138500	11.2353
OS03G0757200	11.2526
OS05G0299600	11.2786
OS11G0644700	11.2892
OS02G0665800	11.2941
OS01G0274100	11.3125
OS06G0602500	11.426
OS01G0902100	11.4706
OS12G0626400	11.5641
XLOC_007636	11.5774
OS04G0259200	11.5882
OS01G0210600	11.75
OS03G0252100	11.8544
OS12G0208950	11.9112
OS05G0125400	11.9714
OS03G0574600	11.9797
OS05G0190300	12.2539
OS07G0689950	12.3024
OS07G0569500	12.4043
OS04G0428500	12.4721
OS01G0299100	12.4873
OS03G0188400	12.5291
OS01G0284900	12.7333
OS02G0567800	12.7358
OS05G0582800	12.7581
OS01G0859200	12.7785
XLOC_033190	12.9216
OS03G0823000	13
XLOC_022789	13.0926
OS02G0165200	13.0952
OS01G0666000	13.0958
OS01G0938400	13.1895
OS03G0132000	13.2545
OS07G0287400	13.4081
OS01G0511700	13.5818
OS01G0846500	13.7189
OS01G0761000	13.9158
OS09G0510900	14
OS06G0132300	14.0309
OS09G0473400	14.0516
OS03G0331700	14.1111
OS01G0533000	14.2519
OS02G0120100	14.2727
OS08G0460650	14.3123
OS11G0125900	14.3939
OS02G0199666	14.5814
OS02G0187500	14.5877
OS02G0461100	14.625
OS06G0509100	14.6836
OS12G0583700	14.7833
OS05G0379300	14.8
OS08G0202400	14.8
OS05G0186601	14.8333
OS11G0310100	14.8974
OS07G0573900	15
OS10G0162100	15.0747
OS09G0466300	15.1404
OS09G0104200	15.1795
OS02G0678300	15.4167
OS06G0192100	15.8543
OS01G0946600	15.9663
OS02G0589450	16.1892
OS01G0968800	16.2347
OS05G0139100	16.3072
OS03G0572250	16.4583
OS05G0456925	16.5172
OS09G0453100	16.5626
OS02G0729400	16.6868
OS01G0136000	16.6902
OS01G0901500	16.7231
OS01G0167400	16.7674
OS11G0307300	16.7692
OS09G0484200	16.7701
OS08G0365800	16.9231
OS03G0399800	16.9259
OS02G0316900	16.9439
OS08G0532800	17.0616
OS12G0580950	17.3994
OS02G0609500	17.4257
OS04G0276600	17.4286
OS08G0515700	17.625
OS07G0694400	17.7119
OS12G0508200	17.7227
OS03G0243700	17.9547
OS02G0823700	18.4091
OS07G0624600	18.7398
OS08G0343000	19.3488
OS04G0573900	19.3704
OS06G0590301	19.7362
OS12G0527301	19.7701
OS12G0509600	19.8421
OS03G0117300	20.1672
OS01G0206800	20.1852
OS03G0584300	20.63
OS02G0197950	21.1875
OS01G0369300	21.3509
OS11G0595400	21.4332
OS04G0659150	22.1499
OS01G0710100	22.2898
OS12G0571100	22.4373
OS04G0492800	22.4826
OS09G0489200	22.5219
OS06G0196200	23.1786
OS01G0971800	23.9386
OS08G0157600	23.9561
OS02G0160900	24.0645
OS02G0666700	24.2
OS01G0102300	24.6333
OS04G0693400	24.8051
OS03G0423300	24.9721
OS10G0412800	25.2162
OS08G0522400	25.4416
OS04G0680800	25.6769
OS04G0518100	25.8616
OS02G0814300	26.5333
OS02G0686100	26.6533
OS03G0283400	27.2329
OS07G0685000	27.689
OS10G0553600	27.8333
OS06G0654400	27.8679
OS10G0517500	27.9323
OS11G0104150	28.971
OS09G0419100	29
OS06G0226083	29.4112
XLOC_027624	30.0213
OS04G0611700	30.1327
OS03G0403600	30.2091
OS08G0405700	32.0263
OS02G0629800	32.2574
OS01G0840100	32.45
OS01G0900800	32.5977
OS06G0111300	32.7857
OS01G0312500	32.7857
OS01G0201600	33.5859
OS07G0509800	33.7395
OS02G0574500	33.7662
OS03G0290300	34.0192
XLOC_019717	34.2326
OS08G0556200	35.0674
OS01G0846700	35.087
OS03G0669450	35.3296
OS07G0673400	35.3565
OS03G0852400	35.4706
OS04G0683900	37.5096
OS04G0589400	38.0769
OS01G0645400	38.8333
OS02G0251900	39.5714
OS03G0650200	41.6316
OS09G0246900	41.8421
OS01G0771000	41.9552
OS02G0626532	42.5385
OS03G0266900	43.3509
OS06G0164500	44.0435
OS11G0100300	44.7895
OS12G0100200	44.7895
OS07G0562700	46.9149
OS07G0569600	46.9375
OS08G0337300	47.1241
OS03G0619151	51.3333
OS01G0144200	52.0667
OS01G0654100	52.5159
OS03G0592500	53.6071
OS06G0607100	54.3333
OS03G0577300	55.0851
OS01G0854000	55.2817
OS10G0430200	55.5896
OS01G0329300	57.2703
OS02G0117700	58.2
OS08G0114300	59.625
OS03G0409100	60.1441
OS01G0232100	61.2743
OS03G0850700	62.9583
OS11G0112050	64.1667
OS06G0645500	65.7229
OS02G0145500	66.0588
OS09G0410400	71.2286
OS02G0740700	72.2
OS01G0136200	72.25
OS05G0279850	74.6
OS10G0544200	76.6
OS01G0585300	76.8182
OS01G0135900	77.7
XLOC_019242	79.0741
OS09G0527900	79.3597
OS01G0498200	79.9909
OS10G0553300	80
OS01G0823700	85.5
OS02G0105300	94.1111
OS03G0821250	96.65
OS01G0663300	98.578
OS07G0124100	111.611
OS11G0211600	113
OS12G0540200	114.111
OS12G0120100	132
OS06G0296900	149
OS12G0512100	152.6
OS06G0683700	191.286
OS01G0184050	201.615
OS04G0581800	202.231
OS02G0724500	217.667
XLOC_019777	218.562
OS03G0356498	230
OS06G0546500	237.667
OS12G0114800	245.289
OS09G0571200	268.833
OS01G0892600	471
OS04G0532400	3711.73
OS01G0561500	#REF!
OS01G0740400	#REF!
OS02G0124501	#REF!
OS02G0818500	#REF!
OS03G0260266	#REF!
OS04G0228400	#REF!
OS04G0458250	#REF!
OS06G0185100	#REF!
OS09G0274025	#REF!
OS10G0519300	#REF!
OS11G0518600	#REF!
