# Supplementary material for: Genetic analysis for the grain number heterosis of a super-hybrid rice WFYT025 combination using RNA-Seq
Source: Rice (N Y). 2018 Jun 15;11:37. doi: 10.1186/s12284-018-0229-y (PMC6003258; doi:10.1186/s12284-018-0229-y)
Supplement: Supplementary file 5 — Table S4. The mode of inheritance of cloned genes. (XLS 45 kb) [file 12284_2018_229_MOESM5_ESM.xls]

## Sheet: Sheet1
Symbol	RAPDB_Locus	start	end	CS_fpkm	YS_fpkm	BS_fpkm	Hp	Annotation of function
OsOFP2	OS08G0475500	23425460	23425905	0.85	6.37333	1.12667	5.44857	Ovate Family Protein 2
VLN2	OS05G0102000	116433	118268	0.0233333	0.25	0.13	2.26087	VILLIN2
LABA1; An-2; OsLOGL6	OS03G0856700	36150664	36152159	11.73	44.5233	16.4033	2.16517	long and barbed awn 1; cytokinin-activating enzyme; lysine decarboxylase-like protein; Lonely Guy Like protein 6; cytokinin synthesis enzyme
RGB1	OS06G0314600	12082449	12088593	0.06	0.183333	0.07	1.82051	G protein beta subunit
OscpSRP43	OS11G0146800	2120167	2124411	0.92	3.07	1.29	1.77828	Chloroplast Signal Recognition Particle 43
WTG1; OsOTUB1	OS05G0158500	3439304	3443769	1.09333	11.9367	7.51	1.77489	wide and thick grain 1; otubain-like protease with deubiquitination activity; deubiquitinating enzyme
OsJMT1	OS06G0708400	29971111	29972973	0.11	0.423333	0.203333	1.70213	Jasmonic acid carboxyl methyltransferase
OsGRF6	OS03G0346200	12930461	12930788	0.423333	0.8	0.17	1.69663	growth-regulating factor
YGL8	OS02G0735200	30674780	30678659	51.66	190.763	95.0567	1.60043	yellow-green leaf 8; catalytic subunit of magnesium-protoporphyrin IX monomethyl ester cyclase
OsRLCK102	OS04G0350700	16731738	16735336	0.513333	3.3	2.02667	1.59843	Receptor-Like Cytoplasmic Kinase
OsCEP6.1	OS02G0747900	31423973	31424983	2.97	9.87	5.3	1.38694	C-TERMINALLY ENCODED PEPTIDE gene
OsBAG4	OS10G0478000	17888297	17889724	0.683333	1.68333	0.873333	1.16274	Bcl-2-associated athanogene (BAG) protein
OsCNGC13	OS04G0518800	25959399	25963504	2.35667	6.07	3.35333	1.12609	cyclic nucleotide-gated channel
OsFdC2	OS06G0665400	27480082	27481453	0.43	0.666667	0.206667	1.09424	Ferredoxin-like protein
Fd-GOGAT1; lc7; ABC1; spl23	OS07G0603700	24713778	24715813	0.236667	0.48	0.24	1.01399	ferredoxin-dependent glutamate synthase1; leaf color; ABNORMAL CYTOKININ RESPONSE 1; spotted leaf 32
EBR1	OS05G0139100	2246835	2248876	4.42333	8.32667	3.91333	0.997601	enhanced blight and blast resistance 1; E3 ubiquitin ligase
OsSIN	OS12G0143800	2154058	2158284	1.23	2.39667	1.24	0.940621	dwarf
OsCYP19-4	OS01G0264000	8949337	8951088	6.05333	7.13667	1.47	0.897209	peptidyl-prolyl cis-trans isomerase
WSL1	OS08G0323800	14194679	14195468	0.916667	2.69333	1.95333	0.876887	Wax Crystal-Sparse Leaf1; β–ketoacyl CoA synthase
OsRH2	OS04G0413500	20422171	20426921	6.99333	41.7667	38.0567	0.854236	DEAD box RNA helicase; DEAD box protein homologous to eukaryotic initiation factor 4AIII
Ghd2	OS09G0553200	21917324	21922399	81.0267	228.723	166.727	0.846379	CONSTANS-like gene; Grain number, plant height, and heading date2
OsRLCK118	OS02G0701300	28863274	28866997	132.497	212.363	100.01	0.826729	receptor-like cytoplasmic kinase
GIC	OS04G0271700	11375483	11377317	4.78	11.7767	8.12333	0.825368	giant chloroplast; Paralog of ARC6
OsGPX1	OS10G0467800	17262050	17266561	0.143333	1.24667	1.28	0.751756	mitochondrial glutathione peroxidase
OsFKF1	OS03G0407400	16729501	16735109	3.10333	7.44333	5.41667	0.747261	FLAVIN-BINDING, KELCH REPEAT, F-BOX 1
OscZOG1	OS10G0567400	22482882	22486431	17.8767	21.5033	6.94667	0.73251	zeatin O-glucosyltransferase
OsCCC1	OS11G0102100	68344	70989	1.92667	2.67333	1.2	0.710021	cation-chloride cotransporter gene
OsCOL13	OS12G0101600	64393	67038	1.92667	2.67333	1.2	0.710021	CONSTANS-like transcriptional activator
OsSAUR45	OS12G0555600	22602934	22607307	23.25	67.4367	57.89	0.66223	small auxin-up RNA
OsLSR	Os01g0197700	5270449	5275585	0.353333	0.74	0.553333	0.632353	Low seed setting related; NB-LRR-like gene
FLR1; DRUS1	OS06G0598800	23608738	23611096	22.4367	44.24	31.9233	0.627667	FERONIA-like receptor gene; receptor-Like Kinase
BGL11(t)	OS05G0135700	2089037	2091950	513.94	913.21	631.21	0.594918	bright-green leaf
FUWA	OS11G0148500	2239301	2243356	57.0567	112.337	84.4033	0.588246	NHL domain-containing protein
OsGRF4; GS2; GL2; PT2	OS06G0600400	23704715	23707248	7.79	13.2867	9.07667	0.575494	growth-regulating factor; GRAIN SIZE ON CHROMOSOME 2; PANICLE TRAITS 2
OsLSK1	OS01G0279100	9874379	9876678	19.2967	25.7267	13.7033	0.559192	S-domain receptor-like kinase
TUT1; ES1; OsSCAR1	OS08G0407200	19463943	19469181	38.4	76.41	60.0233	0.552681	TUTOU1; Suppressor of cAMP Receptor-Like Protein; early senescence1
PAY1	OS07G0580500	23483973	23485307	97.86	146.687	94.06	0.528623	PLANT ARCHITECTURE AND YIELD 1 gene
ONAC106	OS03G0786400	32645695	32646899	1.22667	2.67	2.34667	0.494403	NAC transcription factor
OseIF3f	OS03G0356700	13777133	13788685	100.52	190.12	155.8	0.483458	eukaryotic translation initiation factor 3 subunit F
OsDET1	OS06G0677000	28109236	28111005	4.28	6.53667	4.58	0.475546	De-Etiolated 1 Homolog of Arabidopsis
RLS3	OS07G0695100	29616705	29629215	3.94	4.79667	2.62667	0.460914	rapid leaf senescence 3
FLR2; DRUS2	OS07G0108900	471234	477655	199.727	359.777	294.98	0.454505	FERONIA-like receptor gene; receptor-Like Kinase
ZFP185	OS04G0556300	27838701	27840702	53.25	73.49	48.2167	0.448555	A20/AN1-type zinc finger protein
LLB	OS04G0169100	4738375	4742148	17.7733	28.3533	22.7433	0.399589	leucine carboxyl methyltransferase; LESION AND LAMINA BENDING
NRT1.1B; OsNPF6.5; qCHR-10	OS01G0639100	25636995	25640474	39.2267	70.5367	63.3667	0.375073	nitrate-transporter gene
REL2	OS09G0422500	15281320	15285893	0.193333	0.65	0.763333	0.358885	rolled and erect leaf 2
OsRLCK107	OS02G0234200	7594952	7599868	73.1467	97.21	70.87	0.349983	receptor-like cytoplasmic kinase
OsI-BAK1	OS05G0586200	29200200	29205715	5.93	9.45333	8.25	0.333333	Brassinosteroid insensitive 1-associated kinase 1
OsHXK10	OS07G0667300	28184879	28187843	1.13333	1.34333	0.92	0.308442	hexokinase gene
OsRH34	OS01G0751600	31524164	31527114	16.2433	22.3933	18.0967	0.304213	DEAD box RNA helicase; DEAD box protein homologous to eukaryotic initiation factor 4AIII
SRL2; AVB; NRL2	OS03G0753100	31048351	31055017	109.81	139.083	107.963	0.277322	semi-rolled leaf2; ABNORMAL VASCULAR BUNDLES; narrow and rolled leaf 2
OsLIR1	OS09G0441900	16411151	16415851	37.7267	52.11	44.1333	0.273149	LIGHT-INDUCED RICE1
Brd2; lhdd10	OS10G0444700	16035405	16038231	2.73333	3.04667	2.06333	0.270327	FAD-linked oxidoreductase protein; brassinosteroid biosynthetic gene; late heading-date, dwarf mutant; BR-deficient dwarf2
SPL33	OS01G0769700	32461878	32465053	100.583	115.27	84.03	0.248772	eEF1A-like protein
RDD1; OsDof-2; OsDof2	OS02G0534400	19682544	19687163	2.86	3.9	3.43333	0.239407	Dof Transcription Factor; DNA binding with one finger
OsRRMh	OS03G0171600	3834150	3836735	26.4867	43.89	44.3933	0.238431	Spen-like protein
OsDMC1B	OS03G0566800	20492421	20496890	42.6167	58.6867	54.1033	0.213537	meiosis-specific DNA recombinase
THIS1	OS03G0171300	3814378	3823216	0.94	0.603333	0.0666667	0.198675	lipase; tillering, plant height, and spikelet fertility
SPL29; UAP1	OS02G0260200	9042134	9044852	24.88	32.6467	30.0433	0.188809	UDP-N-acetylglucosamine pyrophosphorylase 1;spotted leaf 29
OsARF19; OsARF7a	OS05G0104800	260126	262272	100.86	127.123	117.48	0.164453	auxin response factor
OsARF18; OsARF10	OS04G0469800	23467167	23471592	30.3167	46.5767	49.8767	0.161609	auxin response factor
MOC3; OsWUS; TAB1	OS03G0170400	3767426	3771538	37.2267	40.8467	33.3033	0.158278	monoculm 3; Ortholog of WUSCHEL; tillers absent1
DFO1; CCP1	OS03G0131900	1817533	1818824	0.3	0.48	0.53	0.156627	DEFORMED FLORAL ORGAN1; CURVED CHIMERIC PALEA 1; EMF1-like protein
qHd1	OS03G0333200	12308639	12311807	49.36	62.5167	60.0567	0.142727	minor heading date QTL
GSD1; gsd1-D	OS03G0274800	9270240	9273393	46.2833	50.9833	43.83	0.131538	Grain setting defect1;remorin gene
BH1	OS01G0104600	248828	256872	8.87	11.2433	11.1033	0.125834	gene controlling lemma and palea development
DTH7; Ghd7.1; OsPRR37	OS02G0195600	5345711	5347486	154.59	150.873	115.563	0.116946	Days to heading 7; Pseudo-Response Regulator37
GUDK	OS01G0669100	27417284	27420084	0.03	0.0166667	0	0.111111	GROWTH UNDER DROUGHT KINASE
MOC2; FBP1	OS03G0793500	32999502	33006898	43.82	57.5067	61.1433	0.0957477	monoculm 2;cytosolic fructose-1,6-bisphosphatase 1
GE; CYP78A13; BG2	OS01G0229300	7157780	7163626	3.06667	4.76667	5.82667	0.071964	GIANT EMBRYO; big grain2; cytochrome P450
PTB1	OS08G0433500	21025942	21027955	0.12	0.22	0.293333	0.0645161	POLLEN TUBE BLOCKED 1
OsSAMS1	OS06G0160400	3060007	3063606	26.4767	30.72	31.3933	0.06169	S-Adenosyl-L-Methionine Synthetase
OsFBK12	OS04G0106300	396563	400802	55.7033	56.94	52.1433	0.0559436	F-box protein containing a Kelch repeat motif
OsARG	OS10G0562700	22198336	22202335	24.2933	23.9033	21.27	0.0492355	arginase
NAL3; OsWOX3A	OS03G0440900	18635904	18638510	67.2167	64.4433	56.5833	0.0410878	narrow leaf2;WUSCHEL-related homeobox 3A
NAL2; OsWOX3A	OS08G0206900	6237449	6242078	9.49	13.5667	16.8533	0.0299886	narrow leaf2;WUSCHEL-related homeobox 3A
OsPIP1;1; OsPIP1a	OS07G0438800	14753753	14759288	44.3767	47.6567	48.1667	0.0299319	aquaporin; plasma membrane intrinsic protein
TAW1	OS03G0729500	29823449	29825816	109.18	110.43	106.72	0.0229736	regulator of rice inflorescence architecture;TAWAWA1
OsCOI1b	OS08G0537800	26883126	26885826	54.7533	56.1567	55.0467	0.0228901	F-box protein; coronatine insensitive 1; principal component of a receptor of JA
OsNRT2.3; OsNRT2.3a; OsNRT2.3b	OS08G0323700	14186171	14187553	38.7667	36.5467	32.87	0.0203341	high-affinity Nitrate Transporter
OsPPKL3	OS01G0922600	40332266	40335625	26.08	26.8067	27.0767	0.00859096	protein phosphatase with Kelch-like repeat domain
OsPPKL2	OS06G0685700	28586492	28590205	4.32667	4.81	5.29	0.00034662	protein phosphatase with Kelch-like repeat domain
PGL2	OS03G0696300	27890692	27894467	73.79	49.87	26.9333	-0.00976272	POSITIVE REGULATOR OF GRAIN LENGTH 2;atypical bHLH protein
OsHAP2D; OsNF-YA4	OS01G0831200	35582280	35585575	86.08	75.1867	68.1933	-0.0252798	Nuclear Factor Y transcription factor; HAP2 subunit of the CCAAT-box-binding transcription factor
OsJMT1	OS10G0397400	13359632	13361009	469.743	374.097	298.46	-0.0260478	jasmonic acid carboxyl methyltransferase gene
HGW	OS03G0157300	3068969	3074025	43.1933	41.76	42.7567	-0.0282723	heading and grain weight
APG	OS03G0586900	21673719	21680339	14.4133	14.65	16.2767	-0.0452916	ANTAGONIST OF PGL1
PGL1	OS02G0666200	27044341	27047381	191.69	260.697	354.693	-0.0457371	POSITIVE REGULATOR OF GRAIN LENGTH 1
OsPYL/RCAR5; OsPYL5; OsPYL11	OS12G0617900	26306869	26315803	61.8567	54.9933	53.55	-0.0469644	rice orthologue of the ABA receptor
TH1; BSG1; BLS1; AFD1	OS06G0702600	29657101	29665060	20.26	27.42	37.5267	-0.0509922	DUF640 domain-like gene;beak-shaped grain1;triangular hull1
OsMCA1; PAD	OS02G0244100	8115223	8121651	29.62	26.2267	26.0733	-0.0581757	Ca2+-permeable mechanosensitive channel; plant architecture determinant
OsPho1	OS06G0597000	23501973	23503491	0.68	0.696667	0.803333	-0.0606742	plastidial phosphorylase; endosperm starch phosphorylase
CYP734A4	OS07G0247100	8194024	8199881	10.4167	10.36	11.7933	-0.0670869	cytochrome P450 monooxygenase
GS5	OS03G0669200	26398641	26406492	77.43	70.1	74.1533	-0.0750962	regulator of grain size
OsERF3; OsAP37	OS03G0329900	12126320	12131242	51.7	47.7967	52.11	-0.079151	ethylene-responsive transcriptional factor
OsPK1	OS03G0308200	10970763	10979238	322.323	297.79	326.117	-0.0815187	cytosolic pyruvate kinase
OsFIE2	OS04G0620200	31526357	31527861	35.1867	32.8333	37.4233	-0.095625	fertilization-independent endosperm gene;Extra Sex Comb;ESC-like gene;Polycomb Group Gene
OsIAA23	OS02G0811000	34687624	34689723	0.663333	1.67667	3.06333	-0.100179	Auxin-responsive Aux/IAA gene
OsNADH-GOGAT2	OS02G0811000	34687624	34689723	0.663333	1.67667	3.06333	-0.100179	NADH-glutamate synthase 2 gene
OsPht1;8; OsPT8	OS03G0758100	31332033	31337809	40.5367	55.61	85.6167	-0.118374	phosphate transporter gene
DEP3; OspPLAIIIδ	OS12G0641400	27513968	27518085	14.5533	12.84	14.92	-0.128704	dense and erect panicle3; Patatin-related phospholipase A
OsCCC1	OS04G0675800	34505859	34513140	6.66333	6.69	8.77333	-0.133233	cation–chloride cotransporter gene
OsEF3	OS03G0685000	27309857	27312902	11.03	7.11	5.71333	-0.150707	early flowering gene
CycT1	OS04G0610400	30939170	30940160	117.137	62.8767	32.4433	-0.15929	rice cyclin gene
OsSIZ1	OS06G0603600	23875437	23879965	28.6933	19.61	18.3433	-0.166182	SUMO E3 Ligase Gene
OsAP2-39	OS03G0646900	25042427	25045410	27.4633	24.2	31.1133	-0.173732	APETALA-2-Like transcription factor gene
OsCIN1	OS07G0658400	27723089	27738212	28.1067	30.8667	47.58	-0.184357	cell-wall invertase gene
OsSUT2	OS01G0797600	33766984	33768044	253.143	132.073	73.27	-0.19076	sucrose transporter
CKI; EL1; Hd16	OS01G0866400	37519585	37522414	2.49333	1.35667	0.866667	-0.19246	casein kinase I;Heading date 16
ETR2; OS-ETR2	OS11G0157100	2730124	2736643	45.0767	35.3267	42.6067	-0.194222	Ethylene Receptor
OsCSLD4; NRL1; ND1; sle1; DNL1; OsCD1	OS03G0821900	34502981	34507740	48.5733	35.1367	39.2167	-0.199529	cellulose synthase-like D4 gene; narrow and rolled leaf 1; dwarf and narrowed leaf 1; curled leaf and dwarf mutant
OsMADS34; PAP2	OS05G0213500	7034322	7036548	88.1333	67.34	86.4067	-0.228372	SEPALLATA subfamily MADS-box protein gene; panicle phytomer2
EP3; LP	OS01G0194300	5060605	5065209	25.4433	16.4167	17.2967	-0.231789	erect panicle 3; LARGER PANICLE
OsSPL14; IPA1;WFP	OS01G0625900	24981269	24982666	5.99667	5.22667	7.63667	-0.233252	squamosa promoter binding protein-like 14
OsSPX1	OS01G0116600	929884	934458	76.7033	55.8133	71.49	-0.24675	SPX domain gene
OsFRDL1	OS05G0187500	5365121	5366701	3.07667	2.47667	3.55667	-0.253266	Citrate Transporter
OsPHR1	OS08G0137100	2077234	2083272	49.6033	32.74	39.3	-0.26347	transcription factor with an MYB domain; PHOSPHATE RESPONSE1
OsPHR2	OS05G0145000	2598549	2604164	29.6633	17.2667	17.9967	-0.275423	transcription factor with an MYB domain; PHOSPHATE RESPONSE1 ortholog
OsMADS15; DEP	OS11G0592900	22566058	22568588	8.35667	4.85333	5.11667	-0.279565	degenerative palea
OsUgp1; Ugp1	OS05G0279400	11660556	11666374	36.3067	27.96	41.4733	-0.281049	UDP-glucose pyrophosphorylase gene
GL3.1; qGL3-1; qGL3; OsPPKL1	OS05G0144400	2564221	2573089	28.65	23.24	36.51	-0.286679	Ser/Thr phosphatase
DST	OS05G0449500	22060910	22063720	158.683	95.8833	114.467	-0.297944	zinc finger protein; DROUGHT AND SALT TOLERANCE
OsDMC1A; DMC1A	OS01G0208600	5890605	5898224	44.0267	33.0567	50.62	-0.301472	Homologous pairing aberration in rice meiosis; meiosis-specific DNA recombinase
OsNPR1; NH1	OS09G0516300	20109768	20114569	24.8367	22.5033	39.9933	-0.305774	NPR1-like gene
DEP1; DN1; qPE9-1; qNGR9	OS06G0207700	5461149	5470876	24.1767	12.85	15.6133	-0.354109	Gγ subunit; dense and erect panicle1; DENSE PANICLE 1
OsAPO1; SCM2	OS05G0125000	1426941	1438465	34.3	23.5	38.74	-0.356517	ABERRANT PANICLE ORGANIZATION 1
OsCAO1; PGL	OS06G0704300	29738880	29742499	11.02	7.63667	13.5067	-0.377276	chlorophyll a oxygenase
OsJar1; OsGH3.5; OsGH3-5	OS10G0554200	21757771	21762202	45.7367	19.2667	18.7767	-0.402707	JA-amino acid synthetase; rice JASMONATE RESISTANT 1
OsGS1; OsGS1;1; OsGLN1;1; λGS28	OS09G0546100	21586113	21586782	0.64	0.276667	0.293333	-0.407143	glutamine synthetase
OsCesA9; Bc6; BC88	OS02G0731700	30473739	30475800	0.406667	0.126667	0.03	-0.419847	cellulose synthase catalytic subunit genes 9; brittle culm
OsCesA7	OS10G0183000	5693749	5697936	7.54333	4.6	8.58333	-0.429516	brittle culm;cellulose synthase catalytic subunit 7
qSW5	OS05G0555600	27631211	27636450	8.04333	4.05	6.36667	-0.43789	QTL for seed width
GW2	OS01G0197100	5236623	5244023	12.93	5.10333	5.91667	-0.458437	major QTL associated with rice grain width and weight
GIF1; OsCIN2	OS11G0547000	20182477	20187327	9.50333	8.44333	25.0633	-0.511475	GRAIN INCOMPLETE FILLING 1;cell wall invertase gene
OsBZR1	OS05G0375100	18075301	18081280	0.173333	0.0533333	0.0466667	-0.515152	dwarf; BR-signaling factor
OsGA20ox1; qEPD2; GNP1	OS08G0509600	25274541	25278696	869.153	218.127	202.347	-0.592857	gibberellin 20-oxidase gene
An-1	OS03G0216700	6131846	6142781	0.26	0.0966667	0.23	-0.605442	basic helix-loop-helix protein
GS3	OS01G0704100	29188850	29190936	9.45667	2.74333	4.55	-0.608282	major QTL for grain length and weight
OsLIC1	OS01G0566100	21639932	21643059	14.49	5.61	18.0233	-0.654911	TILLER ANGLE INCREASED CONTROLLER;CCCH-Type Zinc Finger Protein
d11; CYP724B1; CPB1; sg4; cl4	OS04G0663600	33860374	33861424	0.473333	0.156667	0.603333	-0.708978	dwarf 11; cytochrome P450; small grain 4; clustered spikelets 4
D2; CYP90D2; smg11	OS03G0179400	4173178	4179068	0.303333	0.05	0.273333	-0.82659	Cytochrome P450 gene;dwarf-2;ebisu dwarf; small grain 11
Gn1a; OsCKX2	OS01G0102900	169390	170316	128.67	9.50667	84.9867	-0.91101	grain number
