# Supplementary material for: Genetic analysis for the grain number heterosis of a super-hybrid rice WFYT025 combination using RNA-Seq
Source: Rice (N Y). 2018 Jun 15;11:37. doi: 10.1186/s12284-018-0229-y (PMC6003258; doi:10.1186/s12284-018-0229-y)
Supplement: Supplementary file 6 — Table S5. The DGHP of all transcription factors between WFYT025 and WFB. (XLS 63 kb) [file 12284_2018_229_MOESM6_ESM.xls]

## Sheet: Sheet1
Id	Chr	Start	End	Strand	BS_count	YS_count	BS_fpkm	YS_fpkm	Log2(FC)	Pvalue	FDR	Significant	Symbol	Description	KEGG_A_class	KEGG_B_class	Pathway	K_ID	GO Component	GO Function	GO Process
OS01G0213800	1	6221640	6224153	-	365.913	120.407	15.68	7.19	-1.12486	1.52513e-08	4.31563e-07	yes	PCF5	Transcription factor PCF5 [Source:UniProtKB/Swiss-Prot;Acc:Q8LT07]	-	-	-	-	-	-	-
OS01G0528000	1	18977424	18978319	+	26	7.66667	3.25667	1.28	-1.34725	0.00375276	0.0206928	yes	-	Os01g0528000 protein; Transcription factor-like protein; cDNA clone:002-175-D06, full insert sequence [Source:UniProtKB/TrEMBL;Acc:Q5QLI4]	-	-	-	-	-	-	-
OS01G0625300	1	24967398	24969047	+	12	1.33333	0.826667	0.116667	-2.82491	0.00162239	0.0104447	yes	HSFC1A	Heat stress transcription factor C-1a [Source:Uniprot/SWISSPROT;Acc:Q6VBA4]	-	-	-	-	GO:0043231//intracellular membrane-bounded organelle;GO:0044464//cell part;GO:0005575//cellular_component;GO:0043229//intracellular organelle;GO:0043227//membrane-bounded organelle;GO:0043226//organelle;GO:0005623//cell;GO:0005634//nucleus;GO:0005622//int	GO:0001071//nucleic acid binding transcription factor activity;GO:0003676//nucleic acid binding;GO:0043565//sequence-specific DNA binding;GO:0003677//DNA binding;GO:0003674//molecular_function;GO:0003700//transcription factor activity, sequence-specific D	GO:0044260//cellular macromolecule metabolic process;GO:1901360//organic cyclic compound metabolic process;GO:0080090//regulation of primary metabolic process;GO:0090304//nucleic acid metabolic process;GO:0009266//response to temperature stimulus;GO:00313
OS01G0733200	1	30582485	30583694	+	853.333	159.667	80.4233	19.81	-2.02139	6.13545e-34	1.79762e-31	yes	HSFC1B	Heat stress transcription factor C-1b [Source:Uniprot/SWISSPROT;Acc:Q942D6]	-	-	-	-	GO:0044424//intracellular part;GO:0043229//intracellular organelle;GO:0044464//cell part;GO:0005575//cellular_component;GO:0005634//nucleus;GO:0005623//cell;GO:0043227//membrane-bounded organelle;GO:0005622//intracellular;GO:0043226//organelle;GO:0043231/	GO:1901363//heterocyclic compound binding;GO:0003677//DNA binding;GO:0097159//organic cyclic compound binding;GO:0043565//sequence-specific DNA binding;GO:0003700//transcription factor activity, sequence-specific DNA binding;GO:0005488//binding;GO:0001071	GO:2001141//regulation of RNA biosynthetic process;GO:0097305//response to alcohol;GO:1901576//organic substance biosynthetic process;GO:0051252//regulation of RNA metabolic process;GO:0044271//cellular nitrogen compound biosynthetic process;GO:1901362//o
OS01G0763200	1	32106876	32109742	-	95	26.6667	5.91667	2.24667	-1.397	5.076e-07	1.01257e-05	yes	-	Os01g0763200 protein; Putative transcription factor [Source:UniProtKB/TrEMBL;Acc:Q8LR43]	-	-	-	-	-	-	-
OS01G0831000	1	35558148	35559225	+	75.3333	139	7.37	17.4067	1.2399	5.29959e-06	8.20823e-05	yes	LAX	Transcription factor LAX PANICLE [Source:Uniprot/SWISSPROT;Acc:Q7XAQ6]	-	-	-	-	GO:0005575//cellular_component;GO:0043227//membrane-bounded organelle;GO:0005634//nucleus;GO:0005622//intracellular;GO:0044464//cell part;GO:0043231//intracellular membrane-bounded organelle;GO:0005623//cell;GO:0044424//intracellular part;GO:0043229//intr	GO:0005488//binding;GO:0046983//protein dimerization activity;GO:0003674//molecular_function;GO:0003676//nucleic acid binding;GO:0097159//organic cyclic compound binding;GO:0005515//protein binding;GO:0003677//DNA binding;GO:1901363//heterocyclic compound	GO:1901362//organic cyclic compound biosynthetic process;GO:0010556//regulation of macromolecule biosynthetic process;GO:0044767//single-organism developmental process;GO:0010467//gene expression;GO:0090304//nucleic acid metabolic process;GO:1903506//regu
OS01G0971800	1	42874273	42875515	-	117.667	4.33333	9.94667	0.47	-4.40348	2.97723e-27	6.34398e-25	yes	PCL1	Transcription factor PCL1 [Source:Uniprot/SWISSPROT;Acc:Q94DH3]	-	-	-	-	GO:0043231//intracellular membrane-bounded organelle;GO:0043227//membrane-bounded organelle;GO:0044464//cell part;GO:0005623//cell;GO:0044424//intracellular part;GO:0043229//intracellular organelle;GO:0043226//organelle;GO:0005622//intracellular;GO:000563	GO:0003677//DNA binding;GO:1901363//heterocyclic compound binding;GO:0044877//macromolecular complex binding;GO:0005488//binding;GO:0003676//nucleic acid binding;GO:0003700//transcription factor activity, sequence-specific DNA binding;GO:0003682//chromati	GO:0044237//cellular metabolic process;GO:0008152//metabolic process;GO:0018130//heterocycle biosynthetic process;GO:0046483//heterocycle metabolic process;GO:0010467//gene expression;GO:1901362//organic cyclic compound biosynthetic process;GO:0034641//ce
OS02G0232000	2	7464028	7465505	+	5	139.227	0.39	13.6633	5.13069	2.62368e-48	1.39238e-45	yes	HSFC2A	Heat stress transcription factor C-2a [Source:Uniprot/SWISSPROT;Acc:Q6EUG4]	-	-	-	-	GO:0044464//cell part;GO:0043226//organelle;GO:0005623//cell;GO:0005575//cellular_component;GO:0005634//nucleus;GO:0043231//intracellular membrane-bounded organelle;GO:0043229//intracellular organelle;GO:0044424//intracellular part;GO:0005622//intracellul	GO:0003700//transcription factor activity, sequence-specific DNA binding;GO:0043565//sequence-specific DNA binding;GO:0003674//molecular_function;GO:0003676//nucleic acid binding;GO:0005488//binding;GO:1901363//heterocyclic compound binding;GO:0001071//nu	GO:0031323//regulation of cellular metabolic process;GO:1901360//organic cyclic compound metabolic process;GO:0065007//biological regulation;GO:0071704//organic substance metabolic process;GO:0050789//regulation of biological process;GO:0006807//nitrogen
OS02G0606200	2	23759252	23760433	+	91.3333	370	8.78	46.9733	2.41955	3.16472e-38	1.17124e-35	yes	-	ORPHAN transcription factor; Os02g0606200 protein; Zinc finger protein; cDNA clone:001-007-G06, full insert sequence; cDNA clone:006-205-E01, full insert sequence [Source:UniProtKB/TrEMBL;Acc:O82115]	-	-	-	-	GO:0005622//intracellular;GO:0043229//intracellular organelle;GO:0043226//organelle;GO:0043227//membrane-bounded organelle;GO:0005634//nucleus;GO:0043231//intracellular membrane-bounded organelle;GO:0005575//cellular_component;GO:0005623//cell;GO:0044464/	GO:0043167//ion binding;GO:0005488//binding;GO:0003674//molecular_function;GO:0046914//transition metal ion binding;GO:0043169//cation binding;GO:0046872//metal ion binding;GO:0008270//zinc ion binding	GO:0032502//developmental process;GO:0009791//post-embryonic development;GO:0007275//multicellular organism development;GO:0034641//cellular nitrogen compound metabolic process;GO:0009987//cellular process;GO:0008150//biological_process;GO:1901360//organi
OS02G0633100	2	25379792	25394160	-	1555.33	608.87	33.8333	15.9167	-1.08791	8.33043e-08	1.98232e-06	yes	-	Os02g0633100 protein; Transcription factor-like [Source:UniProtKB/TrEMBL;Acc:Q6H7J8]	-	-	-	-	-	-	-
OS02G0635800	2	25497325	25498429	+	118.667	222.667	11.0867	27.09	1.28893	5.18492e-07	1.03137e-05	yes	-	Os02g0635800 protein; TCP family transcription factor-like; cDNA clone:006-311-F05, full insert sequence [Source:UniProtKB/TrEMBL;Acc:Q6H878]	-	-	-	-	-	-	-
OS02G0638650	2	25595575	25597607	-	7.66667	31.6667	0.4	2.13667	2.41729	3.99368e-08	1.01933e-06	yes	-	AP2 domain-containing transcription factor-like; Os02g0638650 protein [Source:UniProtKB/TrEMBL;Acc:Q6H5V2]	-	-	-	-	GO:0044464//cell part;GO:0043231//intracellular membrane-bounded organelle;GO:0043226//organelle;GO:0005622//intracellular;GO:0005623//cell;GO:0005575//cellular_component;GO:0005634//nucleus;GO:0043229//intracellular organelle;GO:0044424//intracellular pa	GO:0003674//molecular_function;GO:0097159//organic cyclic compound binding;GO:0001071//nucleic acid binding transcription factor activity;GO:0003677//DNA binding;GO:0005488//binding;GO:1901363//heterocyclic compound binding;GO:0003700//transcription facto	GO:0060255//regulation of macromolecule metabolic process;GO:1903506//regulation of nucleic acid-templated transcription;GO:0010556//regulation of macromolecule biosynthetic process;GO:0050794//regulation of cellular process;GO:0044249//cellular biosynthe
OS02G0681900	2	27853890	27856029	-	254.333	393	12.3667	25.0567	1.01874	3.04083e-10	1.19621e-08	yes	-	Os02g0681900 protein; Putative gibberellin-insensitive protein OsGAI; Scarecrow transcriptional regulator-like protein [Source:UniProtKB/TrEMBL;Acc:Q84PD5]	-	-	-	-	-	-	GO:0090304//nucleic acid metabolic process;GO:0044249//cellular biosynthetic process;GO:0006807//nitrogen compound metabolic process;GO:2001141//regulation of RNA biosynthetic process;GO:0009058//biosynthetic process;GO:0008150//biological_process;GO:1901
OS02G0764700	2	32204425	32205335	-	5	57	0.596667	8.51	3.83416	4.78243e-21	6.52987e-19	yes	-	AP2 domain-containing transcription factor-like; Os02g0764700 protein; cDNA clone:002-124-D09, full insert sequence [Source:UniProtKB/TrEMBL;Acc:Q6Z7P9]	-	-	-	-	GO:0044424//intracellular part;GO:0043231//intracellular membrane-bounded organelle;GO:0043227//membrane-bounded organelle;GO:0005623//cell;GO:0044464//cell part;GO:0043226//organelle;GO:0005634//nucleus;GO:0005575//cellular_component;GO:0043229//intracel	GO:0003677//DNA binding;GO:0003676//nucleic acid binding;GO:1901363//heterocyclic compound binding;GO:0003674//molecular_function;GO:0005488//binding;GO:0097159//organic cyclic compound binding;GO:0003700//transcription factor activity, sequence-specific	GO:0065007//biological regulation;GO:0019222//regulation of metabolic process;GO:0044249//cellular biosynthetic process;GO:0009059//macromolecule biosynthetic process;GO:0034645//cellular macromolecule biosynthetic process;GO:0019438//aromatic compound bi
OS03G0122600	3	1270320	1300273	-	87.3333	212.667	8.25	27.6833	1.74655	2.35912e-13	1.4488e-11	yes	MADS50	MADS-box transcription factor 50 [Source:Uniprot/SWISSPROT;Acc:Q9XJ60]	-	-	-	-	GO:0005575//cellular_component;GO:0005634//nucleus;GO:0043226//organelle;GO:0043231//intracellular membrane-bounded organelle;GO:0005623//cell;GO:0044464//cell part;GO:0044424//intracellular part;GO:0043227//membrane-bounded organelle;GO:0043229//intracel	GO:0003676//nucleic acid binding;GO:0046983//protein dimerization activity;GO:0003677//DNA binding;GO:1901363//heterocyclic compound binding;GO:0001071//nucleic acid binding transcription factor activity;GO:0003700//transcription factor activity, sequence	GO:0031323//regulation of cellular metabolic process;GO:0010556//regulation of macromolecule biosynthetic process;GO:0009791//post-embryonic development;GO:0060255//regulation of macromolecule metabolic process;GO:0044767//single-organism developmental pr
OS03G0171300	3	3814378	3823216	-	1	6.33333	0.0666667	0.603333	3.17792	0.000787732	0.00581842	yes	ILI6	Transcription factor ILI6 [Source:Uniprot/SWISSPROT;Acc:Q0DUR2]	-	-	-	-	GO:0005623//cell;GO:0044464//cell part;GO:0005575//cellular_component;GO:0043229//intracellular organelle;GO:0043226//organelle;GO:0005622//intracellular;GO:0044424//intracellular part;GO:0043231//intracellular membrane-bounded organelle;GO:0043227//membr	GO:0003674//molecular_function;GO:0005515//protein binding;GO:0005488//binding;GO:0046983//protein dimerization activity	GO:0071367//cellular response to brassinosteroid stimulus;GO:0097305//response to alcohol;GO:0018130//heterocycle biosynthetic process;GO:0040007//growth;GO:0007165//signal transduction;GO:0006355//regulation of transcription, DNA-templated;GO:0080050//re
OS03G0171700	3	3845564	3846658	+	30	52	3.88	8.90333	1.19829	0.000654926	0.00497734	yes	ILI3	Transcription factor ILI3 [Source:Uniprot/SWISSPROT;Acc:Q10R47]	-	-	-	-	-	GO:0046983//protein dimerization activity;GO:0005488//binding;GO:0003674//molecular_function;GO:0005515//protein binding	GO:0010556//regulation of macromolecule biosynthetic process;GO:0050789//regulation of biological process;GO:0071704//organic substance metabolic process;GO:0006725//cellular aromatic compound metabolic process;GO:0006807//nitrogen compound metabolic proc
OS03G0188400	3	4628935	4630514	+	209.667	677.333	16.5433	70.75	2.09648	3.39617e-33	9.74736e-31	yes	-	BHLH transcription factor; Helix-loop-helix DNA-binding domain containing protein, expressed; Os03g0188400 protein; Putative uncharacterized protein OJ1217B09.8; cDNA clone:002-130-B03, full insert sequence [Source:UniProtKB/TrEMBL;Acc:Q8H7N8]	-	-	-	-	GO:0043229//intracellular organelle;GO:0005575//cellular_component;GO:0044464//cell part;GO:0005623//cell;GO:0043231//intracellular membrane-bounded organelle;GO:0043227//membrane-bounded organelle;GO:0043226//organelle;GO:0044424//intracellular part;GO:0	GO:0003676//nucleic acid binding;GO:0005488//binding;GO:1901363//heterocyclic compound binding;GO:0003674//molecular_function;GO:0003677//DNA binding;GO:0005515//protein binding;GO:0046983//protein dimerization activity;GO:0097159//organic cyclic compound	-
OS03G0741100	3	30406830	30409342	+	18.6667	35	1.61	4.06333	1.3356	0.000164062	0.00156959	yes	BHLH148	Transcription factor BHLH148 [Source:Uniprot/SWISSPROT;Acc:Q75KV9]	-	-	-	-	GO:0043227//membrane-bounded organelle;GO:0005622//intracellular;GO:0043226//organelle;GO:0043231//intracellular membrane-bounded organelle;GO:0005623//cell;GO:0044424//intracellular part;GO:0043229//intracellular organelle;GO:0005575//cellular_component;	GO:1901363//heterocyclic compound binding;GO:0046983//protein dimerization activity;GO:0097159//organic cyclic compound binding;GO:0005515//protein binding;GO:0003677//DNA binding;GO:0003676//nucleic acid binding;GO:0005488//binding;GO:0003674//molecular_	-
OS03G0820300	3	34424180	34425030	+	0.333333	9.66667	0.0433333	1.55333	5.16375	1.94987e-06	3.40013e-05	yes	-	C2H2 transcription factor; Os03g0820300 protein; Putative Cys2/His2 zinc-finger protein; Zinc finger protein ZFP182; Zinc finger, C2H2 type family protein, expressed; cDNA clone:J013170H07, full insert sequence [Source:UniProtKB/TrEMBL;Acc:Q84T96]	-	-	-	-	-	GO:0005488//binding;GO:0046872//metal ion binding;GO:0043167//ion binding;GO:0003674//molecular_function;GO:0043169//cation binding	-
OS03G0820400	3	34427704	34428391	+	1.33333	10.3333	0.223333	2.08333	3.22162	8.46263e-05	0.000897115	yes	-	C2H2 transcription factor; C2H2 type zinc finger transcription factor ZFP37; Os03g0820400 protein; Putative Cys2/His2 zinc-finger protein; Zinc finger protein ZFP15; Zinc finger, C2H2 type family protein, expressed; cDNA clone:002-157-B05, full insert seq	-	-	-	-	-	GO:0005488//binding;GO:0043169//cation binding;GO:0043167//ion binding;GO:0046872//metal ion binding;GO:0003674//molecular_function	-
OS04G0545000	4	27284275	27290982	-	72	160.667	6.24	18.5767	1.57387	5.06494e-12	2.57616e-10	yes	-	Os04g0545000 protein; WRKY transcription factor; cDNA clone:J033063J05, full insert sequence [Source:UniProtKB/TrEMBL;Acc:Q0JBA9]	-	-	-	-	-	GO:0005488//binding;GO:0097159//organic cyclic compound binding;GO:0003676//nucleic acid binding;GO:0003674//molecular_function;GO:0003677//DNA binding;GO:0043565//sequence-specific DNA binding;GO:0003700//transcription factor activity, sequence-specific	GO:0051252//regulation of RNA metabolic process;GO:2000112//regulation of cellular macromolecule biosynthetic process;GO:0006725//cellular aromatic compound metabolic process;GO:0060255//regulation of macromolecule metabolic process;GO:0034641//cellular n
OS04G0550200	4	27539878	27540865	+	139	298	14.24	40.8967	1.52203	1.72803e-15	1.38474e-13	yes	-	OSJNBb0034G17.6 protein; Os04g0550200 protein; Transcription factor; cDNA clone:002-143-E08, full insert sequence [Source:UniProtKB/TrEMBL;Acc:Q7XU26]	-	-	-	-	GO:0005575//cellular_component;GO:0043227//membrane-bounded organelle;GO:0005622//intracellular;GO:0005623//cell;GO:0043229//intracellular organelle;GO:0044424//intracellular part;GO:0043231//intracellular membrane-bounded organelle;GO:0005634//nucleus;GO	GO:0097159//organic cyclic compound binding;GO:0003676//nucleic acid binding;GO:0001071//nucleic acid binding transcription factor activity;GO:0003677//DNA binding;GO:1901363//heterocyclic compound binding;GO:0005488//binding;GO:0003700//transcription fac	GO:0044238//primary metabolic process;GO:0044249//cellular biosynthetic process;GO:0044260//cellular macromolecule metabolic process;GO:0019219//regulation of nucleobase-containing compound metabolic process;GO:0060255//regulation of macromolecule metabol
OS05G0129300	5	1717710	1719083	+	281.667	483.667	21.23	48.25	1.18442	5.12064e-12	2.59979e-10	yes	-	bZIP transcription factor 53 [Source:Projected from Arabidopsis thaliana (AT3G62420) UniProtKB/Swiss-Prot;Acc:Q9LZP8]	-	-	-	-	GO:0043231//intracellular membrane-bounded organelle;GO:0005622//intracellular;GO:0044464//cell part;GO:0005623//cell;GO:0044424//intracellular part;GO:0005634//nucleus;GO:0043229//intracellular organelle;GO:0005575//cellular_component;GO:0043226//organel	GO:0005488//binding;GO:1901363//heterocyclic compound binding;GO:0003700//transcription factor activity, sequence-specific DNA binding;GO:0001071//nucleic acid binding transcription factor activity;GO:0097159//organic cyclic compound binding;GO:0005515//p	GO:0044699//single-organism process;GO:0006807//nitrogen compound metabolic process;GO:0031326//regulation of cellular biosynthetic process;GO:0060255//regulation of macromolecule metabolic process;GO:0006725//cellular aromatic compound metabolic process;
OS05G0139100	5	2246835	2248876	+	68.6667	110	3.91333	8.32667	1.08934	3.17946e-05	0.000386635	yes	APG	Transcription factor APG [Source:Uniprot/SWISSPROT;Acc:Q6AT90]	-	-	-	-	GO:0044424//intracellular part;GO:0005623//cell;GO:0044464//cell part;GO:0043231//intracellular membrane-bounded organelle;GO:0043229//intracellular organelle;GO:0005634//nucleus;GO:0005622//intracellular;GO:0043226//organelle;GO:0043227//membrane-bounded	GO:0005515//protein binding;GO:0046983//protein dimerization activity;GO:0003674//molecular_function;GO:0005488//binding	GO:0009742//brassinosteroid mediated signaling pathway;GO:0009059//macromolecule biosynthetic process;GO:1901576//organic substance biosynthetic process;GO:0019222//regulation of metabolic process;GO:0044700//single organism signaling;GO:1901700//response
OS05G0195700	5	5870175	5873986	-	17	3.66667	1.25667	0.34	-1.886	0.00163705	0.0105054	yes	-	Os05g0195700 protein; Putative Myb-related transcription factor; cDNA clone:006-306-H01, full insert sequence; cDNA clone:J013029P13, full insert sequence [Source:UniProtKB/TrEMBL;Acc:Q6L4N3]	-	-	-	-	GO:0005623//cell;GO:0005622//intracellular;GO:0043227//membrane-bounded organelle;GO:0043231//intracellular membrane-bounded organelle;GO:0044424//intracellular part;GO:0044464//cell part;GO:0005575//cellular_component;GO:0043229//intracellular organelle;	GO:0043169//cation binding;GO:1901363//heterocyclic compound binding;GO:0097159//organic cyclic compound binding;GO:0003677//DNA binding;GO:0003700//transcription factor activity, sequence-specific DNA binding;GO:0003676//nucleic acid binding;GO:0043167//	GO:0034641//cellular nitrogen compound metabolic process;GO:0006807//nitrogen compound metabolic process;GO:0019538//protein metabolic process;GO:0036211//protein modification process;GO:0044238//primary metabolic process;GO:1901360//organic cyclic compou
OS05G0203800	5	6446886	6458100	-	32.3333	9.33333	3.09667	1.17	-1.40421	0.00125915	0.00852781	yes	MADS58	MADS-box transcription factor 58 [Source:UniProtKB/Swiss-Prot;Acc:Q2V0P1]	-	-	-	-	GO:0005575//cellular_component;GO:0043231//intracellular membrane-bounded organelle;GO:0044464//cell part;GO:0043229//intracellular organelle;GO:0044424//intracellular part;GO:0005623//cell;GO:0043226//organelle;GO:0043227//membrane-bounded organelle;GO:0	GO:0003677//DNA binding;GO:1901363//heterocyclic compound binding;GO:0003674//molecular_function;GO:0005515//protein binding;GO:0001071//nucleic acid binding transcription factor activity;GO:0046983//protein dimerization activity;GO:0003700//transcription	GO:1903506//regulation of nucleic acid-templated transcription;GO:0010467//gene expression;GO:0048496//maintenance of organ identity;GO:0009987//cellular process;GO:0048437//floral organ development;GO:0034654//nucleobase-containing compound biosynthetic
OS05G0442400	5	21654183	21655380	-	2.66667	30.3333	0.246667	4.45333	4.17425	5.83317e-14	3.86956e-12	yes	-	Os05g0442400 protein; Putative myb-like transcription factor; cDNA clone:002-124-C08, full insert sequence [Source:UniProtKB/TrEMBL;Acc:Q6F2M6]	-	-	-	-	GO:0043229//intracellular organelle;GO:0043227//membrane-bounded organelle;GO:0044424//intracellular part;GO:0005622//intracellular;GO:0005634//nucleus;GO:0043231//intracellular membrane-bounded organelle;GO:0005575//cellular_component;GO:0044464//cell pa	GO:0097159//organic cyclic compound binding;GO:0003676//nucleic acid binding;GO:0003674//molecular_function;GO:1901363//heterocyclic compound binding;GO:0005488//binding;GO:0044877//macromolecular complex binding;GO:0003677//DNA binding;GO:0003682//chroma	GO:0006807//nitrogen compound metabolic process;GO:0044237//cellular metabolic process;GO:0006725//cellular aromatic compound metabolic process;GO:1901360//organic cyclic compound metabolic process;GO:0034641//cellular nitrogen compound metabolic process;
OS05G0583000	5	29010970	29013172	-	0.666667	5.66667	0.06	0.536667	3.16099	0.00292342	0.0169191	yes	-	Putative WRKY17; Putative uncharacterized protein OJ1651_G11.15; WRKY transcription factor 8 [Source:UniProtKB/TrEMBL;Acc:Q75HY3]	-	-	-	-	-	GO:0003700//transcription factor activity, sequence-specific DNA binding;GO:0097159//organic cyclic compound binding;GO:0003677//DNA binding;GO:0001071//nucleic acid binding transcription factor activity;GO:1901363//heterocyclic compound binding;GO:004356	GO:0051171//regulation of nitrogen compound metabolic process;GO:2000112//regulation of cellular macromolecule biosynthetic process;GO:0071704//organic substance metabolic process;GO:0044238//primary metabolic process;GO:0034641//cellular nitrogen compoun
OS06G0217300	6	5952599	5963309	-	70	108	5.79333	12.1967	1.07402	4.04407e-05	0.000473423	yes	MADS55	MADS-box transcription factor 55 [Source:UniProtKB/Swiss-Prot;Acc:Q69TG5]	-	-	-	-	GO:0005634//nucleus;GO:0043229//intracellular organelle;GO:0044464//cell part;GO:0043231//intracellular membrane-bounded organelle;GO:0043227//membrane-bounded organelle;GO:0044424//intracellular part;GO:0005575//cellular_component;GO:0005622//intracellul	GO:0003700//transcription factor activity, sequence-specific DNA binding;GO:0097159//organic cyclic compound binding;GO:0005515//protein binding;GO:0000900//translation repressor activity, nucleic acid binding;GO:0046982//protein heterodimerization activi	GO:0009628//response to abiotic stimulus;GO:0010074//maintenance of meristem identity;GO:0031323//regulation of cellular metabolic process;GO:0009791//post-embryonic development;GO:2000026//regulation of multicellular organismal development;GO:0031326//re
OS06G0226500	6	6556697	6557748	+	2.33333	9	0.343333	1.57333	2.19614	0.01085	0.0479838	yes	ILI4	Transcription factor ILI4 [Source:Uniprot/SWISSPROT;Acc:Q0DDF6]	-	-	-	-	GO:0005737//cytoplasm;GO:0005634//nucleus;GO:0043227//membrane-bounded organelle;GO:0005623//cell;GO:0043229//intracellular organelle;GO:0044464//cell part;GO:0043226//organelle;GO:0044424//intracellular part;GO:0043231//intracellular membrane-bounded org	GO:0003674//molecular_function;GO:0005515//protein binding;GO:0005488//binding;GO:0046983//protein dimerization activity	GO:0006351//transcription, DNA-templated;GO:0080090//regulation of primary metabolic process;GO:0065007//biological regulation;GO:0034641//cellular nitrogen compound metabolic process;GO:0051252//regulation of RNA metabolic process;GO:2000112//regulation
OS06G0645800	6	26361294	26367555	-	737.333	232.667	27.6567	11.9	-1.21667	5.40883e-10	2.04481e-08	yes	TAF1	Transcription initiation factor TFIID subunit 1 [Source:UniProtKB/Swiss-Prot;Acc:Q67W65]	Genetic Information Processing	Transcription	ko03022//Basal transcription factors	K03125	-	GO:0005488//binding;GO:0008270//zinc ion binding;GO:0097159//organic cyclic compound binding;GO:1901363//heterocyclic compound binding;GO:0046914//transition metal ion binding;GO:0043169//cation binding;GO:0003676//nucleic acid binding;GO:0046872//metal i	-
OS06G0728700	6	31025972	31028984	-	41.6667	123.333	2.28	8.70333	1.93253	1.17245e-15	9.61443e-14	yes	-	Os06g0728700 protein; Putative MYB transcription factor; cDNA clone:002-130-E11, full insert sequence [Source:UniProtKB/TrEMBL;Acc:Q5Z5B9]	-	-	-	-	GO:0043229//intracellular organelle;GO:0005623//cell;GO:0044464//cell part;GO:0005622//intracellular;GO:0005575//cellular_component;GO:0043227//membrane-bounded organelle;GO:0005634//nucleus;GO:0043226//organelle;GO:0043231//intracellular membrane-bounded	GO:0003682//chromatin binding;GO:0003677//DNA binding;GO:0003674//molecular_function;GO:0003676//nucleic acid binding;GO:0044877//macromolecular complex binding;GO:0005488//binding;GO:0097159//organic cyclic compound binding;GO:1901363//heterocyclic compo	GO:0006139//nucleobase-containing compound metabolic process;GO:1901360//organic cyclic compound metabolic process;GO:0008152//metabolic process;GO:0071704//organic substance metabolic process;GO:0044237//cellular metabolic process;GO:0006807//nitrogen co
OS07G0177100	7	4077504	4085522	+	552	147.333	16.31	5.88667	-1.47023	2.63263e-07	5.57591e-06	yes	-	DNA repair/transcription protein Mms19-like protein; Os07g0177100 protein; cDNA clone:J023047J07, full insert sequence [Source:UniProtKB/TrEMBL;Acc:Q6ZEY8]	-	-	-	-	-	GO:0003674//molecular_function;GO:0005488//binding	GO:0008150//biological_process;GO:0022402//cell cycle process;GO:0044763//single-organism cellular process;GO:0007049//cell cycle;GO:0007017//microtubule-based process;GO:0009987//cellular process;GO:0000910//cytokinesis;GO:0051301//cell division;GO:00446
OS07G0674800	7	28540698	28541670	-	8	29.6667	0.99	4.5	2.18442	6.94427e-05	0.000757941	yes	-	AP2 domain transcription factor EREBP; Os07g0674800 protein [Source:UniProtKB/TrEMBL;Acc:Q6ZDW4]	-	-	-	-	GO:0043226//organelle;GO:0005622//intracellular;GO:0043227//membrane-bounded organelle;GO:0005575//cellular_component;GO:0044464//cell part;GO:0044424//intracellular part;GO:0043229//intracellular organelle;GO:0043231//intracellular membrane-bounded organ	GO:0003700//transcription factor activity, sequence-specific DNA binding;GO:0097159//organic cyclic compound binding;GO:0001071//nucleic acid binding transcription factor activity;GO:0005488//binding;GO:0003677//DNA binding;GO:0003674//molecular_function;	GO:0010556//regulation of macromolecule biosynthetic process;GO:0046483//heterocycle metabolic process;GO:0006725//cellular aromatic compound metabolic process;GO:0009889//regulation of biosynthetic process;GO:0032774//RNA biosynthetic process;GO:0044260/
OS08G0531900	8	26518976	26529016	+	27.6667	62	2.48	7.23333	1.54432	2.87566e-06	4.79737e-05	yes	-	Transcription factor MADS37 [Source:UniProtKB/TrEMBL;Acc:Q84NC0]	-	-	-	-	GO:0044424//intracellular part;GO:0005575//cellular_component;GO:0005622//intracellular;GO:0005623//cell;GO:0043227//membrane-bounded organelle;GO:0005634//nucleus;GO:0043226//organelle;GO:0043231//intracellular membrane-bounded organelle;GO:0044464//cell	GO:1901363//heterocyclic compound binding;GO:0003676//nucleic acid binding;GO:0046983//protein dimerization activity;GO:0097159//organic cyclic compound binding;GO:0003674//molecular_function;GO:0005488//binding;GO:0005515//protein binding;GO:0003677//DNA	GO:0065007//biological regulation;GO:0006355//regulation of transcription, DNA-templated;GO:0009987//cellular process;GO:0044238//primary metabolic process;GO:2001141//regulation of RNA biosynthetic process;GO:0019438//aromatic compound biosynthetic proce
OS09G0507200	9	19653389	19659765	+	822	295.667	70.6867	33.54	-1.07556	2.26645e-12	1.22183e-10	yes	MADS8	MADS-box transcription factor 8 [Source:Uniprot/SWISSPROT;Acc:Q9SAR1]	-	-	-	-	GO:0005634//nucleus;GO:0044464//cell part;GO:0043227//membrane-bounded organelle;GO:0043226//organelle;GO:0005623//cell;GO:0005622//intracellular;GO:0005575//cellular_component;GO:0044424//intracellular part;GO:0043231//intracellular membrane-bounded orga	GO:0003700//transcription factor activity, sequence-specific DNA binding;GO:0005488//binding;GO:1901363//heterocyclic compound binding;GO:0003676//nucleic acid binding;GO:0001071//nucleic acid binding transcription factor activity;GO:0097159//organic cycl	GO:0098727//maintenance of cell number;GO:0006355//regulation of transcription, DNA-templated;GO:0048833//specification of floral organ number;GO:0003002//regionalization;GO:0065007//biological regulation;GO:0010076//maintenance of floral meristem identit
OS09G0526600	9	20591252	20595143	-	25.6667	47.3333	1.81	4.25333	1.2326	0.00111263	0.00769294	yes	HSFB2C	Heat stress transcription factor B-2c [Source:Uniprot/SWISSPROT;Acc:Q652B0]	-	-	-	-	GO:0005622//intracellular;GO:0005623//cell;GO:0043229//intracellular organelle;GO:0005634//nucleus;GO:0043231//intracellular membrane-bounded organelle;GO:0044424//intracellular part;GO:0043226//organelle;GO:0005575//cellular_component;GO:0043227//membran	GO:0003674//molecular_function;GO:0003677//DNA binding;GO:0003676//nucleic acid binding;GO:0005488//binding;GO:0001071//nucleic acid binding transcription factor activity;GO:0043565//sequence-specific DNA binding;GO:0003700//transcription factor activity,	GO:0034654//nucleobase-containing compound biosynthetic process;GO:0044249//cellular biosynthetic process;GO:0010468//regulation of gene expression;GO:2000112//regulation of cellular macromolecule biosynthetic process;GO:0006351//transcription, DNA-templa
OS10G0419300	10	14746825	14749829	-	112.333	27	8.24667	2.79667	-1.5601	7.15389e-07	1.3735e-05	yes	HSFA2C	Heat stress transcription factor A-2c [Source:Uniprot/SWISSPROT;Acc:Q338B0]	-	-	-	-	GO:0043231//intracellular membrane-bounded organelle;GO:0005737//cytoplasm;GO:0043229//intracellular organelle;GO:0044464//cell part;GO:0005623//cell;GO:0043227//membrane-bounded organelle;GO:0044424//intracellular part;GO:0005575//cellular_component;GO:0	GO:1901363//heterocyclic compound binding;GO:0003700//transcription factor activity, sequence-specific DNA binding;GO:0005515//protein binding;GO:0043565//sequence-specific DNA binding;GO:0003674//molecular_function;GO:0003677//DNA binding;GO:0001071//nuc	GO:0006139//nucleobase-containing compound metabolic process;GO:0097659//nucleic acid-templated transcription;GO:0071704//organic substance metabolic process;GO:0009889//regulation of biosynthetic process;GO:0006807//nitrogen compound metabolic process;GO
OS10G0536100	10	20863187	20873635	+	784.333	286.333	61.28	30.3833	-1.01214	4.9639e-09	1.54961e-07	yes	MADS56	MADS-box transcription factor 56 [Source:Uniprot/SWISSPROT;Acc:P0C5B2]	-	-	-	-	GO:0005623//cell;GO:0043226//organelle;GO:0005622//intracellular;GO:0005634//nucleus;GO:0005575//cellular_component;GO:0043229//intracellular organelle;GO:0044464//cell part;GO:0044424//intracellular part;GO:0043231//intracellular membrane-bounded organel	GO:0046983//protein dimerization activity;GO:0003676//nucleic acid binding;GO:0003700//transcription factor activity, sequence-specific DNA binding;GO:0003674//molecular_function;GO:1901363//heterocyclic compound binding;GO:0097159//organic cyclic compoun	GO:0000003//reproduction;GO:0097659//nucleic acid-templated transcription;GO:0009908//flower development;GO:0018130//heterocycle biosynthetic process;GO:0022414//reproductive process;GO:0048518//positive regulation of biological process;GO:0010467//gene e
OS10G0556700	10	21900716	21903666	-	421	99	26.29	8.23	-1.67555	0.00513283	0.0265632	yes	-	Transcriptional regulator, putative, expressed [Source:UniProtKB/TrEMBL;Acc:Q108Z7]	Genetic Information Processing	Folding, sorting and degradation	ko03018//RNA degradation	K12604	GO:0016020//membrane;GO:0005575//cellular_component	-	-
OS11G0152700	11	2462433	2468733	-	74	19.3333	4.04667	1.36333	-1.5696	5.11962e-06	7.96018e-05	yes	-	BZIP transcription factor; Os11g0152700 protein; Transcription factor HBP-1b, putative, expressed; cDNA clone:J023013G15, full insert sequence [Source:UniProtKB/TrEMBL;Acc:Q53Q70]	Environmental Information Processing	Signal transduction	ko04075//Plant hormone signal transduction	K14431	-	GO:0003677//DNA binding;GO:0097159//organic cyclic compound binding;GO:0003676//nucleic acid binding;GO:1901363//heterocyclic compound binding;GO:0001071//nucleic acid binding transcription factor activity;GO:0005488//binding;GO:0003700//transcription fac	GO:0044237//cellular metabolic process;GO:0009058//biosynthetic process;GO:0006139//nucleobase-containing compound metabolic process;GO:0009889//regulation of biosynthetic process;GO:0043170//macromolecule metabolic process;GO:0090304//nucleic acid metabo
OS11G0533100	11	19421487	19429665	-	504.667	167.333	15.47	7.06	-1.13173	2.8662e-10	1.13706e-08	yes	-	CarD-like transcriptional regulator family protein, expressed [Source:UniProtKB/TrEMBL;Acc:Q2R378]	-	-	-	-	-	GO:0097159//organic cyclic compound binding;GO:0016887//ATPase activity;GO:0035639//purine ribonucleoside triphosphate binding;GO:0032549//ribonucleoside binding;GO:0003684//damaged DNA binding;GO:0032553//ribonucleotide binding;GO:0003677//DNA binding;GO	GO:0006259//DNA metabolic process;GO:1901576//organic substance biosynthetic process;GO:0033014//tetrapyrrole biosynthetic process;GO:0006281//DNA repair;GO:0043170//macromolecule metabolic process;GO:0006139//nucleobase-containing compound metabolic proc
OS12G0207000	12	5584743	5590285	+	12	1.33333	1.08	0.153333	-2.81629	0.00139932	0.00926308	yes	MADS13	MADS-box transcription factor 13 [Source:Uniprot/SWISSPROT;Acc:Q2QW53]	-	-	-	-	GO:0043227//membrane-bounded organelle;GO:0005634//nucleus;GO:0044464//cell part;GO:0005622//intracellular;GO:0043229//intracellular organelle;GO:0005575//cellular_component;GO:0005623//cell;GO:0043231//intracellular membrane-bounded organelle;GO:0043226/	GO:0046983//protein dimerization activity;GO:0003674//molecular_function;GO:0003677//DNA binding;GO:1901363//heterocyclic compound binding;GO:0003676//nucleic acid binding;GO:0005515//protein binding;GO:0005488//binding;GO:0003700//transcription factor ac	GO:1901576//organic substance biosynthetic process;GO:0000003//reproduction;GO:0048281//inflorescence morphogenesis;GO:0009908//flower development;GO:0008150//biological_process;GO:0010016//shoot system morphogenesis;GO:0048481//plant ovule development;GO
OS12G0501700	12	19106070	19115282	-	22.6667	1.33333	2.31667	0.19	-3.60798	5.14768e-08	1.28359e-06	yes	MADS20	MADS-box transcription factor 20 [Source:Uniprot/SWISSPROT;Acc:Q2QQA3]	-	-	-	-	GO:0043231//intracellular membrane-bounded organelle;GO:0005622//intracellular;GO:0005623//cell;GO:0005575//cellular_component;GO:0005634//nucleus;GO:0043226//organelle;GO:0043227//membrane-bounded organelle;GO:0043229//intracellular organelle;GO:0044424/	GO:0005488//binding;GO:0005515//protein binding;GO:0001071//nucleic acid binding transcription factor activity;GO:0003674//molecular_function;GO:0046983//protein dimerization activity;GO:0097159//organic cyclic compound binding;GO:0003677//DNA binding;GO:	GO:0098727//maintenance of cell number;GO:0032501//multicellular organismal process;GO:1901576//organic substance biosynthetic process;GO:0031326//regulation of cellular biosynthetic process;GO:0065007//biological regulation;GO:0044707//single-multicellul
OS12G0601800	12	25332774	25336537	+	33.3333	65	3.04333	8.09	1.41049	9.29549e-06	0.0001336	yes	-	BZIP transcription factor family protein, expressed [Source:UniProtKB/TrEMBL;Acc:Q2QMJ7]	-	-	-	-	-	GO:0001071//nucleic acid binding transcription factor activity;GO:0005488//binding;GO:0097159//organic cyclic compound binding;GO:0003676//nucleic acid binding;GO:0003700//transcription factor activity, sequence-specific DNA binding;GO:0003677//DNA bindin	GO:0031323//regulation of cellular metabolic process;GO:0051252//regulation of RNA metabolic process;GO:0008150//biological_process;GO:0006725//cellular aromatic compound metabolic process;GO:0010468//regulation of gene expression;GO:0065007//biological r
XLOC_015142	2	26101580	26103064	-	31.3333	7.66667	2.50333	0.873333	-1.51925	0.00151509	0.00988517	yes	TCONS_00023611	PREDICTED: trihelix transcription factor GTL1 [Oryza sativa Japonica Group]	-	-	-	-	GO:0043226//organelle;GO:0043227//membrane-bounded organelle;GO:0005623//cell;GO:0043231//intracellular membrane-bounded organelle;GO:0044424//intracellular part;GO:0044464//cell part;GO:0043229//intracellular organelle;GO:0005622//intracellular	GO:0005488//binding;GO:1901363//heterocyclic compound binding;GO:0003676//nucleic acid binding;GO:0097159//organic cyclic compound binding	-
XLOC_019386	3	23432806	23435729	-	29.6667	8.66667	1.19333	0.476667	-1.32394	0.00282625	0.0164515	yes	TCONS_00030603	PREDICTED: transcription factor bHLH139 [Oryza sativa Japonica Group]	-	-	-	-	-	GO:0005488//binding;GO:0005515//protein binding	GO:0009987//cellular process;GO:0044763//single-organism cellular process;GO:0044699//single-organism process
XLOC_025952	5	21649862	21651040	-	0.333333	3.66667	0.0333333	0.636667	4.2555	0.00293796	0.0169823	yes	TCONS_00040972	PREDICTED: transcription factor DIVARICATA [Oryza sativa Japonica Group]	-	-	-	-	-	GO:0005488//binding;GO:1901363//heterocyclic compound binding;GO:0097159//organic cyclic compound binding;GO:0003676//nucleic acid binding	-
XLOC_028099	6	684284	686527	-	153	44	11.7533	5.15333	-1.18949	4.18647e-07	8.51431e-06	yes	TCONS_00044233	PREDICTED: probable transcription factor KAN2 [Oryza brachyantha]	-	-	-	-	GO:0043226//organelle;GO:0043231//intracellular membrane-bounded organelle;GO:0044424//intracellular part;GO:0043229//intracellular organelle;GO:0005623//cell;GO:0043227//membrane-bounded organelle;GO:0005622//intracellular;GO:0044464//cell part	GO:0005488//binding;GO:0097159//organic cyclic compound binding;GO:1901363//heterocyclic compound binding;GO:0003676//nucleic acid binding	-
